# Supplementary material for: Inhibitors of eIF1A-ribosome interaction unveil uORF-dependent regulation of translation initiation and antitumor and antiviral effects
Source: EMBO J. 2025 May 12;44(13):3853–71. doi: 10.1038/s44318-025-00449-6 (PMC12216609; doi:10.1038/s44318-025-00449-6)
Supplement: Supplementary file 3 — Source data Fig. 1 [file 44318_2025_449_MOESM3_ESM.zip]

Archive with 5 entries (5 files):
- Figure 1/~$240821 1F.xlsx
- Figure 1/240821 1C.xlsx
- Figure 1/240821 1D.xlsx
- Figure 1/240821 1E.xlsx
- Figure 1/240821 1F.xlsx
