# Supplementary material for: Inhibitors of eIF1A-ribosome interaction unveil uORF-dependent regulation of translation initiation and antitumor and antiviral effects
Source: EMBO J. 2025 May 12;44(13):3853–71. doi: 10.1038/s44318-025-00449-6 (PMC12216609; doi:10.1038/s44318-025-00449-6)
Supplement: Supplementary file 3 — Source data Fig. 1 [file 44318_2025_449_MOESM3_ESM.zip › Figure 1/240821 1C.xlsx]

## Sheet: Sheet 1
Summary - top 3 1Ais		Outlier (more than 3 SEM from average)					summary - All
Long								LONG	DMSO	1869-5 µM	4860-20 µM	8214-20 µM	4700-20 µM	1524-20 µM	6586-20 µM	1861-20 µM	0403-5 µM	6464-20 µM	5175-5 µM	0153 20µM	3044 10µM	2136 20µM	5751 20µM	7688 20µM	6476 20µM	6248 5µM	0050 20µM	9162 20µM	9025 20µM	3638-20 µM	2383-20 µM	9008-20 µM	4927-20 µM	5662-10 µM	5730-10 µM	5576-20 µM	5677-20 µM	3564 -20 µM
DMSO	8214-20 µM	3638-20 µM	4927-20 µM						1	0.511014	0.470999	0.198801	0.835161	0.615893	0.0557403	0.0542289	0.542342	0.0350921	0.406701	0.733985	0.55113	0.429967	0.258415	0.232356	0.420276	0.822471	1.25073	0.53872	0.587339	0.177831	0.91381	0.81353	0.39208	1.11496	0.654957	0.112563	0.423528	0.260956
1	0.198801	0.177831	0.39208						1	0.249246	0.692473	0.304841	0.377982	0.211671	0.451381	0.332171	1.00039	0.330064	0.693863	0.874725	1.63885	0.72404	0.275699	0.0441648	1.62634	0.509685	0.938082	0.533741	0.941304	0.285692	0.571332	0.438352	0.209807	0.83656	0.520481	0.200041	0.281699	0.600061
1	0.304841	0.285692	0.209807						1	0.611661	0.424539	0.431696	0.209012	0.426954	1.19299	0.672666	0.949557	0.446495	0.67434	1.52894	1.20442	0.551969	0.721604	0.783879	1.38952	0.325659	0.542359	0.270685	0.659748	0.382435	0.60107	0.52459	0.136998	0.460177	0.39994	0.166826	0.294868	0.487743
1	0.431696	0.0638643	0.136998						1		0.613452	0.908353	0.599151	0.522652	0.732227	0.237838		0.340763		0.960779	0.816304	0.538201	0.889346	0.634557	0.52537	0.426958	1.62762	0.640136	0.496501		0.604759	0.482215	0.141042	0.500192	0.695604	0.166005	0.606872	0.431302
1	0.908353	0.382435	0.141042						1											1.14066	1.10604		0.768776	1.11508														0.249195
Short									1														0.314313	0.610173
DMSO	8214-20 µM	3638-20 µM	4927-20 µM
1	0.746077	0.309625	0.772846					SHORT	DMSO	1869-5 µM	4860-20 µM	8214-20 µM	4700-20 µM	1524-20 µM	6586-20 µM	1861-20 µM	0403-5 µM	6464-20 µM	5175-5 µM	0153 20µM	3044 10µM	2136 20µM	5751 20µM	7688 20µM	6476 20µM	6248 5µM	0050 20µM	9162 20µM	9025 20µM	3638-20 µM	2383-20 µM	9008-20 µM	4927-20 µM	5662-10 µM	5730-10 µM	5576-20 µM	5677-20 µM	3564 -20 µM
1	1.91299	0.594214	0.58294						1	0.539664	0.841397	0.746077	1.10386	0.502608	0.0590958	0.276143	1.05017	0.16322	1.03566	0.724658		0.626027	0.742466	0.193151	0.355941	0.708202	0.71826	0.542979	1.29975	0.309625	0.932438	0.658777	0.772846	0.66539	0.891998	0.229916	0.222372	0.536415
1	1.08855	0.516697	0.567655						1	0.690048	0.839585	1.91299	0.645407	0.660783	0.805543	0.354099	0.934095	1.35318	2.34554	0.977253	0.719347	0.245043	0.113324	0.051567	1.10807	0.903068	0.9121	0.473278	0.734341	0.594214	0.857296	0.59092	0.58294	0.804477	1.1679	0.526858	0.80912	0.798929
1	1.70247	0.55352	0.486914						1	0.593678	1.6155	1.08855	2.33789	0.408981	0.693828	0.521833	1.12067	0.67424	0.823416	1.53547	0.668688	0.98062	0.729191	1.24853	1.0827	0.203763		0.458036	1.51339	0.516697		0.237747	0.567655	0.620916	0.869893	0.248089	0.721617	0.84696
									1		0.772673	1.70247	0.868149		1.23307	0.677573		1.06326		1.66308	0.696525	0.992388	0.605472	0.788428	0.946947					0.55352	0.76422	0.263081	0.486914	0.63495		0.219151	0.212987	0.721474
									1											1.69331	0.628325	0.711139	0.463789	1.32648														0.670892
									1											1.65305		0.583849	0.206661	1.55219
										1869-5 µM	4860-20 µM	8214-20 µM	4700-20 µM	1524-20 µM	6586-20 µM	1861-20 µM	0403-5 µM	6464-20 µM	5175-5 µM	0153 20µM	3044 10µM	2136 20µM	5751 20µM	7688 20µM	6476 20µM	6248 5µM	0050 20µM	9162 20µM	9025 20µM	3638-20 µM	2383-20 µM	9008-20 µM	4927-20 µM	5662-10 µM	5730-10 µM	5576-20 µM	5677-20 µM	3564 -20 µM
	8214-20 µM	3638-20 µM	4927-20 µM						average ( long vs short ratio)	0.752401	0.541012	0.338286	0.407907	0.847686	0.871327	0.708827	0.802687	0.354163	0.422133	0.762344	1.56785	0.813291	1.12837	0.662786	1.13391	0.861461	1.33676	1.00893	0.567634	0.571384	0.790236	1.29029	0.365061	1.0683	0.58135	0.52731	0.817339	0.567677
average (ratio long vs short)	0.338286	0.46089	0.365061						t.test	0.133226	0.0336746	0.0138432	0.0588569	0.266845	0.400475	0.186387	0.17247	0.0441309	0.104547	0.0712747	0.0259396	0.208282	0.354625	0.177817	0.375098	0.356739	0.238864	0.482639	0.0362084	0.0325037	0.0730005	0.196674	0.00205567	0.390329	0.00762958	0.0529291	0.314205	0.00358577
t.test	0.0138432	0.0146298	0.00205567
data:		Red: Excluded due to statistics: More than 3STD
	Long								Short
8214	1Ai-conc	Value 1	Value 2	Average well	GFP value well	GFP-corrected value	Normalized to average DMSO		1Ai-conc (uM)	Value 1	Value 2	Average well	GFP value well	GFP-corrected value	Normalized to average DMSO
1	8214-20	41440.2	21543.2	31491.7	2000000000	1.57458e-05	0.198801		8214-20	27632	45801.4	36716.7	2000000000	1.83584e-05	0.858536
2	8214-20	18367.9	24773.3	21570.6	234959213	9.18057e-05	0.304841		8214-20	17990.1	14938.1	16464.1	215196085	7.65074e-05	1.91299
3	8214-20	78732.5	99229.5	88981	900000000	9.88678e-05	0.431696		8214-20	38509.9	49034.1	43772	2000000000	2.1886e-05	1.08855
4	8214-20	117735	99987.4	108861	400000000	0.000272153	0.908353		8214-20	25925.1	35224	30574.5	700000000	4.36779e-05	1.70247
3638		Value 1	Value 2	Average well	GFP value well	GFP-corrected value	Normalized to average DMSO			Value 1	Value 2	Average well	GFP value well	GFP-corrected value	Normalized to average DMSO
1	3638-20	19236.2	19795.4	19515.8	1950000000	1.00081e-05	0.177831		3638-20	19291.7	20463.7	19877.7	2060000000	9.64937e-06	0.309625
2	3638-20	57329.6	37119.1	47224.3	1300000000	3.63264e-05	0.285692		3638-20	34635.6	34254.2	34444.9	1100000000	3.13135e-05	0.594214
3	3638-20	12638.8	12479.8	12559.3	1810000000	6.93884e-06	0.0638643		3638-20	118085	38749.5	78417.2	4980000000	1.57464e-05	0.516697
4	3638-20	84798.7	103838	94318.4	1400000000	6.73703e-05	0.382435		3638-20	37503.7	38914.5	38209.1	1920000000	1.99006e-05	0.55352
4927		Value 1	Value 2	Average well	GFP value well	GFP-corrected value	Normalized to average DMSO			Value 1	Value 2	Average well	GFP value well	GFP-corrected value	Normalized to average DMSO
1	4927-20	42200.2	43414.8	42807.5	1940000000	2.20657e-05	0.39208		4927-20	49522.3	53563.7	51543	2140000000	2.40855e-05	0.772846
2	4927-20	9331.6	10783.2	10057.4	377000000	2.66775e-05	0.209807		4927-20	15069.7	20319.1	17694.4	576000000	3.07194e-05	0.58294
3	4927-20	20517.1	20564.9	20541	1380000000	1.48848e-05	0.136998		4927-20	91445.4	88122.1	89783.8	5190000000	1.72994e-05	0.567655
4	4927-20	31812.4	38253.5	35032.9	1410000000	2.48461e-05	0.141042		4927-20	45820	62016.4	53918.2	3080000000	1.75059e-05	0.486914
4860
1	4860-20	140020	9200.39	74610.2	2000000000	3.73051e-05	0.470999		4860-20	45709.9	26257.6	35983.8	2000000000	1.79919e-05	0.841397
2	4860-20	125054	107605	116330	557815241	0.000208545	0.692473		4860-20	18909.9	18401.4	18655.7	555590436	3.35781e-05	0.839585
3	4860-20	218477	170438	194458	2000000000	9.72287e-05	0.424539		4860-20	63221.1	66701.4	64961.2	2000000000	3.24806e-05	1.6155
4	4860-20	155263	102053	128658	700000000	0.000183797	0.613452		4860-20	17529.5	18152.6	17841	900000000	1.98234e-05	0.772673
4700
1	4700-20	76128.1	56168.4	66148.2	1000000000	6.61482e-05	0.835161		4700-20	68621.1	73004.4	70812.8	3000000000	2.36043e-05	1.10386
2	4700-20	85735.5	47667.5	66701.5	585959964	0.000113833	0.377982		4700-20	4915.11	2371.36	3643.23	141144084	2.58122e-05	0.645407
3	4700-20	199014	183932	191473	4000000000	4.78683e-05	0.209012		4700-20	38641.7	55367.6	47004.6	1000000000	4.70046e-05	2.33789
4	4700-20	18759.2	17143.3	17951.2	100000000	0.000179513	0.599151		4700-20	3962.92	4946.23	4454.57	200000000	2.22729e-05	0.868149
1524
1	1524-20	50911.8	46650.8	48781.3	1000000000	4.87813e-05	0.615893		1524-20	28749.9	14239.8	21494.8	2000000000	1.07474e-05	0.502608
2	1524-20	52950.8	58229.1	55589.9	872043994	6.37467e-05	0.211671		1524-20	6028.57	5406.84	5717.7	216357247	2.64271e-05	0.660783
3	1524-20	173945	217182	195564	2000000000	9.77818e-05	0.426954		1524-20	29871.7	41103.7	35487.7	1000000000	3.54877e-05	1.76507
4	1524-20	98358.4	120871	109615	700000000	0.000156592	0.522652		1524-20	10254.9	10730.4	10492.6	1000000000	1.04927e-05	0.408981
1869
1	1869-5	177147	64897.1	121022	786385703	0.000153897	0.511014		1869-5	10405.4		10405.4	482107524	2.15832e-05	0.539664
2	1869-5	136788	91543	114166	2000000000	5.70827e-05	0.249246		1869-5	49806.6	33436.3	41621.4	3000000000	1.38738e-05	0.690048
3	1869-5	192010	174511	183260	1000000000	0.000183261	0.611661		1869-5	35963.3	24961.3	30462.3	2000000000	1.52312e-05	0.593678
6586
1	6486-20	129475	108024	118750	700000000	0.000169642	0.0557403		6486-20	14039.2	20599.9	17319.6	1000000000	1.73196e-05	0.0590958
2	6486-20	66350.3	47817.5	57083.9	2000000000	2.8542e-05	0.451381		6486-20	7955.61	7198.78	7577.19	3000000000	2.52573e-06	0.805543
3	6486-20	92433.7	98175.4	95304.5	2000000000	4.76523e-05	1.19299		6486-20	9698.23	10159.1	9928.67	3000000000	3.30956e-06	0.693828
4	6486-20	72925.5	53804.8	63365.2	1000000000	6.33651e-05	0.732227		6486-20	18159.9	14239.6	16199.8	3000000000	5.39992e-06	1.23307
1861
1	1861-20	44310.6	54714.8	49512.7	300000000	0.000165042	0.0542289		1861-20	8206.1	7980.03	8093.07	100000000	8.09307e-05	0.276143
2	1861-20	23828.5	18179.5	21004	1000000000	2.1004e-05	0.332171		1861-20	1042.75	1177.76	1110.26	1000000000	1.11026e-06	0.354099
3	1861-20	32202	21535.3	26868.7	1000000000	2.68687e-05	0.672666		1861-20	5940.82	4015.74	4978.28	2000000000	2.48914e-06	0.521833
4	1861-20	14135	10563.3	12349.1	600000000	2.05819e-05	0.237838		1861-20	2615.71	3318.81	2967.26	1000000000	2.96726e-06	0.677573
403
1	0403-5	24399	16753.3	20576.2	600000000	3.42936e-05	0.542342		0403-5	2454.78	3472.15	2963.47	900000000	3.29274e-06	1.05017
2	0403-5	31719.8	32214.7	31967.2	800000000	3.99591e-05	1.00039		0403-5	5009.15	3902.1	4455.62	1000000000	4.45563e-06	0.934095
3	0403-5	58675.1	56366.3	57520.7	700000000	8.21724e-05	0.949557		0403-5	8099.22	11531.5	9815.36	2000000000	4.90768e-06	1.12067
6464
1	6464-20	106955	106646	106800	1000000000	0.000106801	0.0350921		6464-20	28511.2	28891.7	28701.5	600000000	4.78358e-05	0.16322
2	6464-20	38490.3	44992.7	41741.5	2000000000	2.08708e-05	0.330064		6464-20	4300.35	4185.31	4242.83	1000000000	4.24283e-06	1.35318
3	6464-20	36855.3	34483.1	35669.2	2000000000	1.78346e-05	0.446495		6464-20	5503.89	7360.59	6432.24	2000000000	3.21612e-06	0.67424
4	6464-20	59768.1	58187.3	58977.7	2000000000	2.94888e-05	0.340763		6464-20	9661.39	8963.8	9312.59	2000000000	4.6563e-06	1.06326
5175
1	5175-5	18018	17985.4	18001.7	700000000	2.57167e-05	0.406701		5175-5	3264.79	3229.68	3247.23	1000000000	3.24723e-06	1.03566
2	5175-5	20774.3	18027.2	19400.8	700000000	2.77154e-05	0.693863		5175-5	5698.79	5489.39	5594.09	500000000	1.11882e-05	2.34554
3	5175-5	31118.9	27236.9	29177.9	500000000	5.83558e-05	0.67434		5175-5	3565.88	3646.01	3605.95	1000000000	3.60595e-06	0.823416
6248
1	6248-5	302785	339935	321360	2237787703	0.000143606	0.822471		6248-5	114960	115335	115148	1813886645	6.34811e-05	0.708202
2	6248-5	157211	167541	162376	2200000000	7.38073e-05	0.509685		6248-5	83000.3	91690	87345.1	1170000000	7.4654e-05	0.903068
3	6248-5	149007	143576	146292	2200000000	6.64961e-05	0.325659		6248-5	18079.1	17409.8	17744.4	1170000000	1.51662e-05	0.203763
4	6248-5	131631	133423	132527	2200000000	6.02395e-05	0.426958		6248-5	74744	76192.4	75468.2	1170000000	6.45027e-05	2.99455
50
1	0050-20	541820	555740	548780	2512947925	0.000218381	1.25073		0050-20	318316	337346	327831	1021076945	0.000321064	3.58182
2	0050-20	331488	317843	324666	2390000000	0.000135843	0.938082		0050-20	88665.7	65151.6	76908.6	1020000000	7.54006e-05	0.9121
3	0050-20	270574	258782	264678	2390000000	0.000110744	0.542359		0050-20	54303.4	54755.8	54529.6	1020000000	5.34604e-05	0.71826
4	0050-20	531396	566289	548842	2390000000	0.000229641	1.62762		0050-20	110089	105239	107664	1020000000	0.000105553	4.90031
9162
1	9162-20	415049	431919	423484	4502167176	9.40623e-05	0.53872		9162-20	193591	218466	206028	4233081619	4.8671e-05	0.542979
2	9162-20	231378	325116	278247	3600000000	7.72908e-05	0.533741		9162-20	93413.2	99861.9	96637.5	2470000000	3.91245e-05	0.473278
3	9162-20	200547	197404	198976	3600000000	5.5271e-05	0.270685		9162-20	80203.9	88209.5	84206.7	2470000000	3.40918e-05	0.458036
4	9162-20	312270	338011	325140	3600000000	9.03168e-05	0.640136		9162-20	82340.7	72898.6	77619.6	2470000000	3.1425e-05	1.45891
9025
1	9025-20	420298	388351	404324	3942657101	0.000102551	0.587339		9025-20	107911	164442	136176	3814966736	3.56953e-05	0.398221
2	9025-20	227173	326245	276709	2030000000	0.00013631	0.941304		9025-20	174466	223086	198776	1850000000	0.000107446	1.29975
3	9025-20	271935	275002	273468	2030000000	0.000134714	0.659748		9025-20	101801	100431	101116	1850000000	5.46573e-05	0.734341
4	9025-20	141872	142536	142204	2030000000	7.00512e-05	0.496501		9025-20	58773.5	61840.6	60307.1	1850000000	3.25984e-05	1.51339
2383
1	2383-20	106304	103522	104913	2040000000	5.14279e-05	0.91381		2383-20	66355.4	70222.6	68289	2350000000	2.90591e-05	0.932438
2	2383-20	67457.8	72168.1	69813	961000000	7.26461e-05	0.571332		2383-20	74736.6	73444.9	74090.8	1640000000	4.51773e-05	0.857296
3	2383-20	171290	172220	171755	2630000000	6.53061e-05	0.60107		2383-20	134397	124227	129312	7320000000	1.76656e-05	0.579671
4	2383-20	341505	459639	400572	3760000000	0.000106535	0.604759		2383-20	103739	110023	106881	3890000000	2.74758e-05	0.76422
9008
1	9008-20	109118	118888	114003	2490000000	4.57843e-05	0.81353		9008-20	87303.6	94186.8	90745.2	4420000000	2.05306e-05	0.658777
2	9008-20	65649.3	59202.7	62426	1120000000	5.57375e-05	0.438352		9008-20	73578.8	76515.8	75047.3	2410000000	3.114e-05	0.59092
3	9008-20	174468	161812	168140	2950000000	5.69966e-05	0.52459		9008-20	55178.5	54226.6	54702.6	7550000000	7.24537e-06	0.237747
4	9008-20	232108	189232	210670	2480000000	8.49476e-05	0.482215		9008-20	44360.4	50792	47576.2	5030000000	9.45849e-06	0.263081
5730
1	5730-10	173204	200866	187035	2310000000	8.09675e-05	0.654957		5730-10	73245.5	70750.3	71997.9	4620000000	1.5584e-05	0.891998
2	5730-10	19658.7	22965.6	21312.2	450000000	4.73603e-05	0.292043		5730-10	329566	263684	296625	5200000000	5.70433e-05	1.02142
3	5730-10	225405	236748	231076	1440000000	0.00016047	0.39994		5730-10	236721	252926	244824	2690000000	9.10125e-05	1.1679
4	5730-10	491451	582725	537088	5500000000	9.76524e-05	0.695604		5730-10	303070	305213	304142	9320000000	3.26332e-05	0.869893
5576
1	5576-20	14838.7	15218.4	15028.5	1080000000	1.39153e-05	0.112563		5576-20	7018.37	6638.83	6828.6	1700000000	4.01682e-06	0.229916
2	5576-20	13510.3	15283.1	14396.7	279000000	5.16011e-05	0.200041		5576-20	3781.16	3700.93	3741.05	218000000	1.71608e-05	0.526858
3	5576-20	51355.2	50923.6	51139.4	764000000	6.69364e-05	0.166826		5576-20	33130.8	32214.9	32672.9	1690000000	1.9333e-05	0.248089
4	5576-20	57600.3	48202.4	52901.4	2270000000	2.33046e-05	0.166005		5576-20	38991.1	38946.2	38968.6	4740000000	8.22123e-06	0.219151
5677
1	5677-20	62577.8	68316.2	65447	1250000000	5.23576e-05	0.423528		5677-20	13474	13099.6	13286.8	3420000000	3.88503e-06	0.222372
2	5677-20	22171.2	20846.5	21508.8	296000000	7.2665e-05	0.281699		5677-20	9463.62	9090	9276.81	352000000	2.63546e-05	0.80912
3	5677-20	93655.6	87597.2	90626.4	766000000	0.000118311	0.294868		5677-20	100563	92882.4	96722.7	1720000000	5.62341e-05	0.721617
4	5677-20	189258	190715	189986	2230000000	8.51957e-05	0.606872		5677-20	41553.1	46337	43945.1	5500000000	7.99001e-06	0.212987
3564
1	3564-20	15201.4	18082.2	16641.8	3530000000	4.71439e-06	0.260956		3564-20	16922.2	16826.1	16874.2	8960000000	1.88328e-06	0.536415
2	3564-20	112342	73032.5	92687.2	8550000000	1.08406e-05	0.600061		3564-20	19929.9	21022	20476	7300000000	2.80492e-06	0.798929
3	3564-20	72081.6	62558	67319.8	7640000000	8.81149e-06	0.487743		3564-20	21553.9	24476.7	23015.3	7740000000	2.97355e-06	0.84696
4	3564-20	63988.8	48213.8	56101.3	7200000000	7.79185e-06	0.431302		3564-20	16723.1	24007.4	20365.2	8040000000	2.53299e-06	0.721474
5	3564-20	27832.3	28261.7	28047	6230000000	4.50193e-06	0.249195		3564-20	28011.7	28046.9	28029.3	11900000000	2.3554e-06	0.670892
153
1	0153 20µM	165864	165169	165516	22482461304	3380000000	0.733985		0153 20µM	419584	421067	420326	25947479454	5290000000	0.724658
2	0153 20µM	277742		277742	4824644974	5.75673e-05	0.874725		0153 20µM	837721	867676	852698	1398585312	0.000609686	0.977253
3	0153 20µM	275040	311556	293298	3170000000	9.2523e-05	1.52894		0153 20µM	191066	161623	176344	2990000000	5.89781e-05	1.53547
4	0153 20µM	299177	370908	335042	3910000000	8.56886e-05	0.960779		0153 20µM	183859	199540	191700	3160000000	6.06644e-05	1.66308
5	0153 20µM	247132	242918	245025	1260000000	0.000194464	2.67283		0153 20µM	102053	98319.8	100186	1670000000	5.99919e-05	1.69331
6	0153 20µM	598326	696882	647604	7230702364	8.95631e-05	1.14066		0153 20µM	648686	649049	648868	12558873751	5.16661e-05	1.65305
3044
1	3044 10µM	153984	138902	146443	4037475278	3.62709e-05	0.55113		3044 10µM	52163.4	69963	61063.2	1099484474	5.5538e-05	0.0890207
2	3044 10µM	147580	151925	149752	1510000000	9.91738e-05	1.63885		3044 10µM	55649.6	57635.2	56642.4	2050000000	2.76304e-05	0.719347
3	3044 10µM	181698	153446	167572	1560000000	0.000107418	1.20442		3044 10µM	32819.9	34989.5	33904.7	1390000000	2.43919e-05	0.668688
4	3044 10µM	62390.9	73020.5	67705.7	1140000000	5.9391e-05	0.816304		3044 10µM	29718.9	23583.3	26651.1	1080000000	2.46769e-05	0.696525
5	3044 10µM	191507	206909	199208	2293837521	8.68449e-05	1.10604		3044 10µM	85552.6	75891.8	80722.2	4110452148	1.96383e-05	0.628325
2136
1	2136 20µM	47223.2	50722.5	48972.8	23020010797	1980000000	0.429967		2136 20µM	103168	96457.1	99812.6	23693481974	4570000000	0.626027
2	2136 20µM	143790	135478	139634	2073403575	6.73453e-05	1.0233		2136 20µM	235854	212490	224172	1466359281	0.000152877	0.245043
3	2136 20µM	146567	138908	142738	2240000000	6.37221e-05	1.05301		2136 20µM	91285.8	114371	102828	2730000000	3.76661e-05	0.98062
4	2136 20µM	150696	129558	140127	2170000000	6.45747e-05	0.72404		2136 20µM	58177.8	56212.8	57195.3	1580000000	3.61996e-05	0.992388
5	2136 20µM	38117.2	47823	42970.1	1070000000	4.0159e-05	0.551969		2136 20µM	29572.2	28879.5	29225.8	1160000000	2.51947e-05	0.711139
6	2136 20µM	242925	225204	234064	5538828855	4.22588e-05	0.538201		2136 20µM	84550.9	91469.4	88010.1	4822951379	1.82482e-05	0.583849
5751
1	5751 20µM	21110.8	23431.7	22271.2	22226823053	1190000000	0.258415		5751 20µM	140244	144432	142338	26540706823	5420000000	0.742466
2	5751 20µM	133186	110559	121872	6716860084	1.81443e-05	0.275699		5751 20µM	166340	133528	149934	2120706699	7.07e-05	0.113324
3	5751 20µM	115648	113169	114408	2620000000	4.36674e-05	0.721604		5751 20µM	56176.7	62019.4	59098.1	2110000000	2.80086e-05	0.729191
4	5751 20µM	155139	130405	142772	1800000000	7.93178e-05	0.889346		5751 20µM	34520.6	36154.4	35337.5	1600000000	2.20859e-05	0.605472
5	5751 20µM	77767.1	75489.2	76628.1	1370000000	5.5933e-05	0.768776		5751 20µM	16649.2	15359.2	16004.2	974000000	1.64314e-05	0.463789
6	5751 20µM	100846	120609	110728	4486627761	2.46794e-05	0.314313		5751 20µM	23662.3	22049.6	22855.9	3538513638	6.4592e-06	0.206661
7688
1	7688 20µM	30581	45377.2	37979.1	22704427439	1070000000	0.232356		7688 20µM	70639.9	81853.7	76246.8	22203975392	1410000000	0.193151
2	7688 20µM	27429.9	25908.7	26669.3	9175529120	2.90657e-06	0.0441648		7688 20µM	53722.9	63261.6	58492.2	1818139477	3.21715e-05	0.051567
3	7688 20µM	53769.2	85692.5	69730.9	1470000000	4.7436e-05	0.783879		7688 20µM	51288.3	68603.5	59945.9	1250000000	4.79567e-05	1.24853
4	7688 20µM	115534	118765	117150	2070000000	5.6594e-05	0.634557		7688 20µM	34125.7	35472.7	34799.2	1210000000	2.87597e-05	0.788428
5	7688 20µM	36420.7	36108.2	36264.4	447000000	8.11285e-05	1.11508		7688 20µM	28686.7	29023.6	28855.2	614000000	4.69954e-05	1.32648
6	7688 20µM	385466	370751	378108	7892064032	4.791e-05	0.610173		7688 20µM	203934	183601	193768	3994076222	4.85137e-05	1.55219
