# Supplementary material for: Inhibitors of eIF1A-ribosome interaction unveil uORF-dependent regulation of translation initiation and antitumor and antiviral effects
Source: EMBO J. 2025 May 12;44(13):3853–71. doi: 10.1038/s44318-025-00449-6 (PMC12216609; doi:10.1038/s44318-025-00449-6)
Supplement: Supplementary file 3 — Source data Fig. 1 [file 44318_2025_449_MOESM3_ESM.zip › Figure 1/240821 1D.xlsx]

## Sheet: ورقة1
Summary
GUG vs AUG (%)	DMSO	1869-5uM	4860-20uM	8214-20uM	4700-20uM	1524-20uM	6586-20uM	1861-20uM	0403-5uM	6464-20uM	5175-5uM	0153-20uM	3044-10uM	2136-20uM	5751-20uM	7688-20uM	6476-20uM	6248-5uM	0050-20uM	9162-20uM	9025-20uM	3638-20uM	2383-20uM	9008-20uM	4927-20uM	5662-10uM	5730-10uM	5576-20uM	5677-20uM	3564-20uM
Average	1.86593	1.69925	1.23546	3.22526	3.49022	3.84207	1.31138	3.10148	1.99442	1.4368	2.64187	1.7438	2.14084	2.27439	1.95233	1.52023	1.70014	1.57935	1.43233	2.33344	1.89246	7.29444	2.14864	4.19598	3.17991	2.83481	1.76841	3.45993	3.82488	3.04238
STD	0.618143	0.445678	0.33962	0.721903	0.833004	1.26825	0.361198	0.986455	0.616741	0.290303	0.56846	0.2862	0.228756	0.491514	0.921077	0.303529	0.0829665	0.520136	0.398622	0.257398	0.671066	1.92001	0.255278	0.909438	1.02942	1.73553	0.394887	1.14419	1.02927	1.07013
GUG vs AUG data (%)	DMSO	1869-5uM	4860-20uM	8214-20uM	4700-20uM	1524-20uM	6586-20uM	1861-20uM	0403-5uM	6464-20uM	5175-5uM	0153-20uM	3044-10uM	2136-20uM	5751-20uM	7688-20uM	6476-20uM	6248-5uM	0050-20uM	9162-20uM	9025-20uM	3638-20uM	2383-20uM	9008-20uM	4927-20uM	5662-10uM	5730-10uM	5576-20uM	5677-20uM	3564-20uM
*Note: DMSO control was repeated in every test and therefore has many repeats	4.48468	1.3841	0.99531	2.59411	4.47483	5.3913	1.81489	4.44377	2.82897	1.44752	1.82485	1.91725	2.41263	2.26519	1.26139	1.33207	1.58605	1.36696	1.152	2.60994	1.10956		2.3628	4.82912			1.37577	2.69297	3.62182	2.10029
	2.7945	2.01439	1.47561	3.20168	3.84988	4.34621	1.26326	2.64108	1.55603	1.39705	2.75739	1.77518	2.23717	1.58243	1.64826	1.95828	1.75411	1.27716	2.02369	2.04684	2.56456	9.4992	2.04674	4.42002	4.36627	1.98526	1.65697		5.33411	2.43207
	2.41311			2.86337	2.61893	2.63796	0.957444	2.15225	2.09128	1.09726	3.13842	1.33019	1.90163	2.63096	1.58954	1.30074	1.69204	2.3576	1.27328	2.19686	1.57355	6.39385	2.35033	4.6792	2.52253	4.83145	2.31555	2.91174	3.22722	3.12193
	2.22538			4.2419	3.01722	2.99281	1.20995	3.1688	1.50141	1.80537	2.84683	1.95259	2.01194	2.61896	3.31015	1.48982	1.76836	1.31567	1.28034	2.48011	2.32215	5.99026	1.83468	2.85558	2.65093	1.68772	1.72536	4.77508	3.11636	4.51521
	1.8992
	1.33715
	1.05632
	1.41236
	2.41435
	1.73893
	1.36701
	1.59073
	1.83187
	1.52775
	2.04046
	2.11158
	1.46153
	2.07726
	1.71005
	1.89755
	1.34867
	1.53171
	1.25419
	1.48378
	1.48864
	1.28938
	2.52417
	2.24406
	2.28634
	2.37516
	1.92328
	1.27779
	1.49495
	1.76184
	1.96069
	1.53689
Raw data:
data:		DMSO		1869		4860					DMSO		8214		4700					AUG		GUG		CUG					AUG		GUG		CUG					AUG		GUG		CUG					AUG		GUG
	AUG	462716	458354	285788	134795	109566	126967			AUG	340572	309336	145036	105944	107998	79482.4			dmso	78826.9	69845.9	3135.99	2156.81	7757.86	8649.75			dmso	139908	127969	3237.62	2562.67	13235.9	13990			dmso	189975	178102	2472.32	3330.98	14615.9	9234.53			dmso	161572	119334	2276.21
	GUG	8183.99	7370.16	4216.82	7245.16	4085.97	2848.93			GUG	9421.58	9783.19	4686.93	4194.97	2857.73	2796.66			6586	78080.5	63751.6	3154.13	1449.63	7547.84	6908.63			6464	112963	100930	1831.16	1564.91	6315.98	7006.32			153	224129	177776	1990.95	3936.55	10839.1	9571.79			5175	31529.9	35354	513.579
	CUG	38047.1	39739.1	23818.2	15280.9	10337.2	10137.4			CUG	9642.38	9779.99	5149.47	4880.3	3224.28	3117.85			1861	1850.49	3389.33	488.945	275.103	788.495	882.602			5175	8755.48	7979.68	206.502	263.57	1347.29	1021.05			3044	20168	23597	466.31	787.795	2951.37	2351.59			7688	37597	39519.7	619.784
GFP normalization:	AUG	1	1.04412	0.985294	0.461029	0.361029	0.358088			AUG	1	1.08205	0.641026	0.605128	0.738462	0.533333			403	32547.7	33826.8	1429.16	840.533	3719.31	3631.31			3564	18401.6	21955.5	452.21	479.977	2976.28	2634.09			2136	50952.6	45256.1	757.694	782.728	3384.07	2885.65			6476	87099.3	110747	1476.51
	GUG	1.41176	1.21324	1.23529	1.55882	1.22059	0.889706			GUG	0.902564	1.54359	0.928205	2.04615	2.21538	1.31282			dmso	1	0.731579	2.09474	1.68947	1.73684	1.34737			dmso	1	0.853845	0.958477	0.983297	1.16192	1.10629			dmso	1	0.995164	0.710415	1.21827	1.17752	0.612076			dmso	1	0.966131	0.963914
	CUG	1.68382	1.69853	1.43382	1.14706	0.875	0.838235			CUG	0.553846	0.615385	0.528205	0.442051	0.473333	0.5			6586	0.978947	0.684211	2.17895	1.23158	1.93158	1.42105			6464	0.871674	0.948065	0.976158	1.05219	1.1781	0.869886			153	1.19013	0.911047	0.551418	1.13643	1.00113	0.526267			5175	0.308101	0.341806	0.397858
																			1861	0.0973684	0.143684	0.578947	0.441579	0.429474	0.428421			5175	0.120253	0.165872	0.155423	0.198694	0.264836	0.17784			3044	0.402012	0.449376	0.385266	0.670604	0.637	0.349927			7688	0.301595	0.395868	0.373237
																			403	0.857895	0.678947	1.33158	1.08421	1.24737	1.06842			3564	0.290069	0.407937	0.339394	0.366686	0.417242	0.37296			2136	0.797512	0.706026	0.523552	0.771666	0.712873	0.538141			6476	0.725951	0.947355	0.775911
calculation:																				AUG	GUG	CUG							AUG	GUG	CUG							AUG	GUG	CUG							AUG	GUG	CUG
		dmso	1869	4860							dmso	8214	4700						dmso	100	1.59134	6.24578						dmso	100	2.06503	8.29493						dmso	100	1.68435	7.45364						dmso	100	1.7283	7.53109
	AUG	100	100	100						AUG	100	100	100						6586	100	1.51768	5.07082						6464	100	1.42476	5.68326						153	100	1.84495	7.56672						5175 (20)	100	1.45586	4.39379
	GUG	1.3166	1.3841	0.99531						GUG	2.67804	1.76901	1.15831						1861	100	3.44543	9.14707						5175	100	2.19587	8.95548						3044	100	2.3229	11.0573						7688 (20)	100	1.61054	4.52166
	CUG	5.10056	5.13941	3.6331						CUG	5.31603	5.18001	4.41875						403	100	2.10632	7.27026						3564	100	2.25258	12.1064						2136	100	1.92325	7.8986						6476 (20)	100	1.66899	6.06827
data:		DMSO		1869		4860					AUG		GUG		CUG					AUG		GUG		CUG					AUG		GUG		CUG					AUG		GUG		CUG					AUG		GUG
	AUG	462716	458354	285788	134795	109566	126967			dmso	121091	112916	346.272	446.509	6590.64	10799			dmso	76160.6	71210	1142.89	696.423	4345.7	6903.5			dmso	138050	166590	1797.18	2503.56	8741.41	8556.82			dmso	129125	255235	4107.01	4678.22	15808	13766.7			dmso	175982	124575	2509.96
	GUG	8183.99	7370.16	4216.82	7245.16	4085.97	2848.93			8214	46315.2	39755	711.611	181.902	5103.44	6093.41			6586	49277.8	76383	983.348	676.821	4197.41	6442.41			6464	75267.2	95354.5	1036.42	1646.13	5719.58	4628.57			153	183718	244906	4520.66	4803.96	11783.7	9179.21			5175	29545.8	18087.7	501.612
	CUG	38047.1	39739.1	23818.2	15280.9	10337.2	10137.4			4700	27613.7	44279.3	144.068	152.568	2411	2608.28			1861	5921.14	4320.39	167.001	98.7005	616.485	1176.03			5175	6140.92	9181.73	177.168	239.136	971.844	656.82			3044	26409.8	40163.9	831.132	797.196	2246.17	3311.67			7688	22385.6	26980.4	414.474
GFP normalization:	AUG	1	1.04412	0.985294	0.461029	0.361029	0.358088			1524	30024.4	58549.4	111.401	108.067	2508.09	3290.05			403	34129.7	37018	848.5	502.178	3024.53	5269.84			3564	14575	18276.6	451.71	593.35	1540.15	1514.73			2136	33065.3	64528.2	1404.66	1496.94	3116.75	2496.59			6476	108829	97113.3	1514.08
	GUG	1.41176	1.21324	1.23529	1.55882	1.22059	0.889706			dmso	1	0.863663	0.450833	0.460416	1.21572	1.14709			dmso	1	1.14937	1.42063	0.795875	1.30301	2.14829			dmso	1	1.0824	0.952321	1.02259	1.11629	0.870789			dmso	1	1.80065	1.55879	1.56301	1.16558	0.905866			dmso	1	0.905115	0.834046
	CUG	1.68382	1.69853	1.43382	1.14706	0.875	0.838235			8214	0.640331	0.653014	0.286835	0.256429	0.959127	0.718453			6586	0.759482	1.28532	1.58292	0.941284	1.35078	1.18892			6464	0.805279	1.09255	1.01057	1.04471	1.07097	0.76273			153	0.814264	1.55679	1.50626	1.56394	1.10063	0.763119			5175	0.472855	0.42252	0.505045
										4700	0.582903	0.713908	0.376388	0.464471	0.982284	0.742416			1861	0.243169	0.293216	0.318661	0.211392	0.257124	0.381889			5175	0.0996212	0.128338	0.0915783	0.117412	0.17093	0.116234			3044	0.42425	0.754903	0.702103	0.744742	0.583422	0.592345			7688	0.315627	0.416032	0.449274
										1524	0.649955	0.812907	0.249897	0.250497	0.733796	0.787715			403	0.735882	0.762519	0.874817	0.688962	0.876809	1.14824			3564	0.303502	0.37769	0.301293	0.271565	0.326411	0.335964			2136	0.758876	1.35057	1.22534	1.19631	0.783811	0.678298			6476	0.929089	0.849548	0.763922
											AUG	GUG	CUG							AUG	GUG	CUG
calculation:										dmso	100	0.69009	5.89102						dmso	100	1.21603	4.74137							AUG	GUG	CUG							AUG	GUG	CUG							AUG	GUG	CUG
		dmso	1869	4860						8214	100	2.39494	10.3613						6586	100	1.07815	6.85867						dmso	100	1.48495	6.04787						dmso	100	2.07768	10.6174						dmso	100	1.79234	5.292
	AUG	100	100	100						4700	100	0.650149	5.45513						1861	100	2.53548	14.0136						6464	100	1.43919	6.31221						153	100	1.58588	5.93693						5175	100	2.28909	10.1681
	GUG	1.3166	1.3841	0.99531						1524	100	0.74201	6.42422						403	100	1.78961	8.46865						5175	100	2.98179	8.51173						3044	100	1.95246	8.17705						7688	100	1.39105	6.14954
	CUG	5.10056	5.13941	3.6331
[truncated: 31 more columns]
