# Supplementary material for: Inhibitors of eIF1A-ribosome interaction unveil uORF-dependent regulation of translation initiation and antitumor and antiviral effects
Source: EMBO J. 2025 May 12;44(13):3853–71. doi: 10.1038/s44318-025-00449-6 (PMC12216609; doi:10.1038/s44318-025-00449-6)
Supplement: Supplementary file 3 — Source data Fig. 1 [file 44318_2025_449_MOESM3_ESM.zip › Figure 1/240821 1E.xlsx]

## Sheet: Sheet 1
Final data
	1Ai	NUG	Reference vs IRF7
	1869	0.722792	1.32908
	4860	0.513095	1.84839
	8214	2.11691	2.95608
	4700	1.43256	2.45154
	1524	1.76335	1.87795
	1861	1.38738	1.41078
	6464	0.834664	2.82356
	5175	1.2918	2.36892
	3044	1.3106	0.526997
	7688	0.761266	1.50878
	6248	0.999951	2.307
	9025	0.968113	1.7617
	3638	2.43524	2.16972
	2383	1.19096	1.26544
	9008	1.87303	0.775019
	4927	1.38716	2.73927
	5662	1.16179	0.936071
	5730	0.877261	1.72013
	5576	1.43347	1.89642
	5677	1.55678	1.22348
	3564	1.54311	1.76157
Data analysis
	Reference vs IRF7	1Ai	1869	4860	8214	4700	1524	1861	6464	5175	3044	7688	6476	6248	9025	3638	2383	9008	4927	5662	5730	5576	5677	3564
		Reference vs IRF7	0.752401	0.541012	0.338286	0.407907	0.532495	0.708827	0.354163	0.422133	1.89755	0.662786	1.13391	0.433463	0.567634	0.46089	0.790236	1.29029	0.365061	1.0683	0.58135	0.52731	0.817339	0.567677
		1/Result	1.32908	1.84839	2.95608	2.45154	1.87795	1.41078	2.82356	2.36892	0.526997	1.50878	0.881904	2.307	1.7617	2.16972	1.26544	0.775019	2.73927	0.936071	1.72013	1.89642	1.22348	1.76157
		* I used 1/Results for numbers greater than 1 which makes better visualization
	NUG experiment	GUG	DMSO	1869	4860	8214	4700	1524	1861	6464	5175	3044	7688	6248	9025	3638	2383	9008	4927	5662	5730	5576	5677	3564
		Average	1.86593	1.3841	0.99531	3.22526	3.49022	3.84207	3.10148	1.4368	2.64187	2.14084	1.52023	1.57935	1.89246	7.29444	2.14864	4.19598	3.17991	2.83481	1.76841	3.45993	3.82488	3.04238
		STD	0.609497	2.01439	1.47561	0.625186	0.721402	1.09834	0.854295	0.25141	0.492301	0.198109	0.262864	0.450451	0.58116	1.56768	0.221078	0.787596	0.840521	1.41705	0.341982	0.934229	0.891377	0.926764
		CUG	DMSO	1869	4860	8214	4700	1524	1861	6464	5175	3044	7688	6248	9025	3638	2383	9008	4927	5662	5730	5576	5677	3564
		Average	7.15465	5.13941	3.6331	16.2895	9.43234	12.0643	9.41347	6.09235	9.01089	9.68155	5.34683	7.44079	6.84048	14.6728	8.59451	12.6998	9.33311	7.64518	6.145	9.47078	10.2182	10.8773
		STD	2.13047	5.69286	5.65092	5.79614	1.23463	2.58332	0.486768	1.31132	1.86585	2.3886	0.816009	2.03686	1.11681	2.36048	1.59133	1.68852	2.89226	3.2415	0.211959	2.51337	2.84528	1.47618
		1Ai	DMSO	1869	4860	8214	4700	1524	1861	6464	5175	3044	7688	6248	9025	3638	2383	9008	4927	5662	5730	5576	5677	3564
		average CUG and GUG	4.51029	3.26176	2.31421	9.7574	6.46128	7.9532	6.25747	3.76458	5.82638	5.9112	3.43353	4.51007	4.36647	10.9836	5.37157	8.44791	6.25651	5.23999	3.9567	6.46536	7.02154	6.95986
		relative to DMSO		0.723182	0.513095	2.16336	1.43256	1.76335	1.38738	0.834664	1.2918	1.3106	0.761266	0.999951	0.968113	2.43524	1.19096	1.87303	1.38716	1.16179	0.877261	1.43347	1.55678	1.54311
