# Supplementary material for: Inhibitors of eIF1A-ribosome interaction unveil uORF-dependent regulation of translation initiation and antitumor and antiviral effects
Source: EMBO J. 2025 May 12;44(13):3853–71. doi: 10.1038/s44318-025-00449-6 (PMC12216609; doi:10.1038/s44318-025-00449-6)
Supplement: Supplementary file 3 — Source data Fig. 1 [file 44318_2025_449_MOESM3_ESM.zip › Figure 1/240821 1F.xlsx]

## Sheet: Sheet 1
		dmso	1Ai-9162	1Ai-6248	1Ai-9025	1Ai-2383	1Ai-3638	1Ai-9008	1Ai-4927	1Ai-5730	1Ai-5576	1Ai-5677	1Ai-1869	1Ai-3564	1Ai-6476	1Ai-0050	1Ai-0403	1Ai-5175	1Ai-4860	1Ai-8214	1Ai-4700	1Ai-1524	1Ai7688	1Ai-2136	1Ai-6464	1Ai-1861	1Ai-6586	1Ai-5751	1Ai-3044	1Ai-5662
	average	0.965946	0.982517	1.04185	0.751711	0.489756	0.517938	0.584717	0.612946	0.446695	0.818779	0.49814	1.14362	0.464882	0.719018	1.06435	1.28306	1.24306	1.03032	0.722417	0.794726	0.720082	0.750439	0.886601	0.696804	0.860019	0.838931	1.05632	0.91451	3.06508
	std	0.166552	0.0415913	0.0927443	0.292649	0.356424	0.0643295	0.338376	0.206255	0.13475	0.0786009	0.028571				0.119996	0.243058	0.218176	0.17813	0.082262	0.0168411	0.0608492	0.0913182	0.426483	0.183785	0.0918357	0.107277	0.111864	0.068572	1.27772
	n	16	6	6	6	6	6	4	4	4	4	4	2	2	2	4	4	4	4	4	4	4	4	4	4	4	4	4	4	4
	All WB pictures are included Since all DMSO repeats are in the analysis. In yellow I marked the focused 1Ais presented in figure 1F, all the rest are in figure S1B
