# Supplementary material for: Inhibitors of eIF1A-ribosome interaction unveil uORF-dependent regulation of translation initiation and antitumor and antiviral effects
Source: EMBO J. 2025 May 12;44(13):3853–71. doi: 10.1038/s44318-025-00449-6 (PMC12216609; doi:10.1038/s44318-025-00449-6)
Supplement: Supplementary file 4 — Source data Fig. 2 [file 44318_2025_449_MOESM4_ESM.zip]

Archive with 3 entries (3 files):
- Figure 2/240822 2A.xlsx
- Figure 2/240822 2B.xlsx
- Figure 2/240822 2C.xlsx
