# Supplementary material for: Inhibitors of eIF1A-ribosome interaction unveil uORF-dependent regulation of translation initiation and antitumor and antiviral effects
Source: EMBO J. 2025 May 12;44(13):3853–71. doi: 10.1038/s44318-025-00449-6 (PMC12216609; doi:10.1038/s44318-025-00449-6)
Supplement: Supplementary file 4 — Source data Fig. 2 [file 44318_2025_449_MOESM4_ESM.zip › Figure 2/240822 2A.xlsx]

## Sheet: Flouresence binding assay - 2A
	IC50 concentration (µM)						eIF1A
1Ai	IC50 screen	WT eIF1A	NTT truncation	CTT truncation	RPS10		1Ai conc. (uM)	4860		8214		4700		1524		1861		6464		5175		3564		7688		6248		9025		3638		2383		9008		4927		5662		5730		5576		5677		3044		1869
3638	23	34.09	29.45	84.0161	No binding		0.25	1.37756	0.746349	1	1	1.05097	0.901586	1.09876	1	1.03878	0.973969	0.97208	0.957501	0.929327	0.825134	1.04444	1	1.03699	0.945535	0.93837	1.064	0.982747	0.957856	0.794461	1.25185	0.967697	0.97982	0.85208	1	0.853195	0.976471	0.796748	0.944928	1.03966	0.939379	0.75367	0.650525	0.837838	0.959666	0.78956	0.962525	0.796795	0.734171
3564	15	35.25	43.211	No binding	No binding		0.5	1.40962	0.816658	0.893401	0.880859	1.10425	0.903749	1.12293	1.05692	1.13575	0.994106	1.01026	0.971326	0.943795	0.846566	1.08889	1.09517	1.0637	0.915604	0.972167	1.05547	0.965494	0.956219	0.782799	1.3116	0.980337	0.981537	0.881356	1.01646	1.11572	0.992471	0.856911	0.971014	1.06248	0.980116	0.66721	0.624854	0.793741	0.965568	0.840131	0.968442	0.883801	0.74045
5677	15	24.8	108.764	79.9127	No binding		1	1.44435	0.797188	1.01523	0.844727	1.12587	0.856164	1.12017	1.01297	1.14286	0.996562		0.985663	0.970506	0.821237	1.23889	0.989135	1.05959	0.916094	1.00596	1.02667	0.930325	0.936579	0.886297	1.27901	1.02037	0.955775	0.867488	0.976559	1.11399	0.964706	0.731707	0.921739	1.0621	0.964597	0.623165	0.505834	0.964438	1.00984	0.783034	0.96499	0.812822	0.720042
5662	25	20.877	37.93	12.355	No binding		2	1.48709	1.19037	0.736041	0.708984	1.09807	0.832012	1.15815	0.964697	1.16742	0.938605		0.915515	0.564274	0.729664	1.14259	0.951293	1.10411	0.993621	0.941683	1.0128	0.951559	0.905892	1.15598	1.21926	1.00913	0.948046	1.13867	0.918204	1.03454	0.971294	1.06504	0.785507	1.05462	0.979631	0.642741	0.418903	1.08393	0.987703	1.32137	0.913215	1.00744	0.81371
4700	11	20.91	45.6869	30.199	4.906		4	1.44346	1.13521	0.974619	0.682617	1.03707	0.768565	1.08633	0.884726	1.16936	0.934676	0.923647	0.884793	0.491931	0.7019	1.20926	0.904459	1.1	0.926398	0.920477	0.954667	0.929662	0.923486	1.33528	1.20296	0.992978	0.957922	1.15254	0.942145	0.937824	0.939765	1.00163	0.794203	1.07669	1.02958	0.610114	0.389148	1.02845	1.00787	1.41109	0.90927	0.912994	0.784406
1869	14	20.393	21.27	5.7486	7.6969		8	0.951024	1.00703	0.903553	0.65332	0.85251	0.651406	0.925414	0.807637	1.06464	0.891945	0.552707	0.817204	0.480245	0.617633	1.15556	0.859873	1.00685	0.92002	0.820411	0.8224	0.905773	0.949264	1.31778	1.08593	0.94382	0.996994	0.983051	0.849875	1.00691	0.860706	0.773984	0.657971	0.891882	0.93259	0.523654	0.350642	0.974395	0.951795	1.36052	0.827909	0.767602	0.670853
5576	24	0.926	113.75	5.3806	7.42		16	1.0935	0.699297	0.649746	0.510742	0.77529	0.629056	0.949586	0.776657	1.1254	0.897348	0.530484	0.736815	0.389538	0.494886	1.35741	1.02136	0.939041	0.902355	0.798542	0.7888	0.968812	0.982815	1.44169	1.29284	1.03862	1.05968	0.92604	0.771571	0.925734	0.855059	0.564228	0.666667	0.946502	0.906402	0.476346	0.312719	1.10953	0.926217	1.17129	0.740631	0.655409	0.583987
6464	13	21.152	36.995	35.3746	6.377		32	1.05521	0.732288	0.482234	0.412109	0.583012	0.518385	1.00967	0.847983	1.14867	0.956287	0.483761	0.639017	0.310518	0.441305	1.55741	1.10678	0.882192	0.917566	0.728297	0.689067	0.987392	1.07733	1.6035	1.36395	1.09621	1.11078	0.935285	0.736658	1.07254	0.892706	0.234146	0.46087	0.937897	0.8516	0.334421	0.359393	1.56472	1.01722	1.25612	0.795858	0.57012	0.481423
5175	16	6.02	No binding		6.722		64	1.15494	0.873986	0.28934	0.282227	0.440927	0.370224	0.993094	0.770173	1.30446	0.984283	0.426781	0.479775	0.22315	0.3132	1.6	1.16448	0.956164	1.04956	0.612326	0.5776	1.15262	1.16448	2.07289	1.46667	1.23174	1.23143	1.13097	0.73217	1.17444	0.875294	0.15935	0.292754	0.743734	0.772551	0.378467	0.295216	1.66287	1.11264	1.35073	0.819527	0.484831	0.417582
8214	17	37.38	No binding		9.975		128	1.27872	0.897242	0.187817	0.140625	0.385328	0.26496	0.895718	0.886167	1.27925	1.03684	0.364672	0.388121	0.122426	0.219679	1.70926	1.27876	1.16233	1.18793	0.831677	0.826667	1.20571	1.25655	2.38484	1.46667	1.39256	1.34307	1.13251	0.754613	1.25389	0.883765	0.117073	0.15942	0.668537	0.671193	0.331158	0.249708	1.67141	1.15347	1.3801	0.869329	0.401832	0.379383
4927	14	No binding			6.074		256	1.07124	0.77934	0.0812183	0.0830078	0.330502	0.263518	1.03591	1.14914	1.35876	0.989686	0.252422	0.277522	0.179188	0.288358	1.72963	1.41289	1.30548	1.35132	0.937044	1.03787	1.25017	1.3257	2.27114	1.46667	1.52317	1.46415	1.25424	0.813466	1.10535	0.860235	0.117073	0.0782609			0.282219	0.26021	1.62304	1.12248	1.41925	0.807199	0.34688	0.333333
1524	30	No binding			16.777
2383	23	No binding			0.661		IC50	-		37.38		20.91		-		71		21.152		6.02		35.25		-		-		-		34.09		-		-		-		20.877		-		0.926		21		-		20.393
7688	20	No binding			4.528
1861	15	No binding			3.714
5730	24	No binding			22.115
9025	17	No binding			4.752		eIF1A Δ NTT
9008	27	No binding			9.9		1Ai conc. (uM)	4700	4700	5576	5576	5178		8214	5175	6464	8214	3638			5662			3564	1869	5677	5662
3044	10	No binding			No binding		0.25	0.847185	0.771357	0.892045	0.80226	1.03711	0.904762	0.969945	1.03723	0.925	0.930851	0.938053	0.948509	1	0.838951	0.868217	1	1	1	1	1
6248	28	No binding			No binding		0.5	0.879357	0.846734	0.826705	0.771186	0.992188	1.05952	0.989071	1.02926	1.07222	0.955674	0.893805	0.929539	1.22093	0.910112	0.883721	1.06827	1.00682	0.986737	1	0.915612
4860	23	No binding			No binding		1	0.865952	0.854271	0.872159	0.759887	1.0918	1.11607	0.97541	0.875	1.21389	0.998227	0.831858	0.924119	1.26744	0.902622	0.904393	1.05622	0.993182	1.08488	1.05438	0.881857
							2	0.871314	0.851759	0.860795	0.782486	1.00586	0.901786	1.13661	1.12766	1.06667	1.00355	1.05752	1.08672	1.25969	0.868914	0.992248	1.01606	1.2	0.984085	0.996979	1.02532
							4	0.820375	0.841709	0.863636	0.621469	1.0293	0.910714	1.09836	1.18085	1.12778	0.950355	0.973451	1.10298	1.34496	0.861423	0.963824	0.987952	1.04773	0.994695	0.897281	1.01688
							8	2.437	0.801508	0.909091	0.59322	0.933594	1.09821	1.13388	1.08777	1.10278	0.764184	0.933628	1.02168	1.35271	0.827715	0.844961	0.967871	1.00909	0.912467	0.993958	0.864979
							16	0.77748	0.766332	0.735795	0.59322	0.857422	0.964286	1.10109	1.0133	0.861111	0.718085	1.0708	1.1355	1.25969	0.681648	0.842377	0.919679	1.29773	0.867374	1.09063	0.907173
	The ratio in the table represents:						32	0.707775	0.693467	0.673295	0.539548	0.855469	0.892857	1.22951	1.08511	0.786111	0.620567	1.21681	1.20867	1.56977	0.59176	0.664083	0.795181	1.4	0.798408	1.20544	0.949367
							64	0.672922	0.562814	0.715909	0.717514	0.724609	0.738095	1.22404	1.08777	0.638889	0.501773	1.38938	1.4336	1.81783	0.430712	0.457364	0.606426	1.42273	0.708223	1.38973	0.894515
							128	0.61126	0.301508	0.650568	0.468927	0.730469	0.714286	1.25956	1.02926	0.566667	0.342199	1.5885	1.82927	2.0969	0.344569	0.333333	0.473896	1.68182	0.644562	1.7432	1.04219
							256	0.605898	0.668342	0.616477	0.460452	0.890625	0.875	1.25683	1.16223	0.433333	0.264184	1.97345	2.10569	2.4845	0.284644	0.310078	0.445783	1.80682	0.67374	1.88218	1.22785
	1) Background measurments are serial dillutions of the molecule in assay buffer
							IC50	30.199		-	113.75	20.615		-		36.995	-	29.45			37.93			43.211	21.27	108.764	37.93
							eIF1A Δ CTT
	2) For several 1Ais the DMSO measurment wassignificantly different than the lowest 1Ai concentration probably because the DMSO sample was not part of the serial dillutions. In these cases we used the lowest 1Ai concentration as 1 and neglected the DMSO						1Ai conc. (uM)	3638		5662	5662	3564	3564	4700	4700	5677	5677	5576	5576	6464	6464	1869	1869
							0.25	0.872166	0.829796	0.939779	0.874187	1.12702	1.05141	1.00202	1.02923	0.951765	1.12515	0.737333	0.785047	0.826953	0.947967	0.623165	0.680952
							0.5	0.867475	0.884041	0.882103	0.885466	1.14012	1.09073	0.883721	0.915628	0.996471	1.04213	0.817333	0.774143	0.888208	1.05528	0.637847	0.598413
							1	0.902267	0.896619	0.800254	0.879826	1.08669	1.0877	0.855438	0.833179	1.03059	1.15985	0.744	0.700935	0.851455	1.0065	0.611746	0.612698
							2	0.89093	0.830582	0.810857	0.807375	1.10938	1.05645	0.902134	0.890176	1.06588	1.07931	0.601333	0.655763	0.863706	0.931707	0.466558	0.469841
							4	0.910868	0.903695	0.716285	0.708894	1.01058	1.03478	0.811904	0.793416	1.07294	1.13135	0.505333	0.521807	0.8683	0.972358	0.476346	0.460317
							8	0.907349	0.906053	0.600085	0.4859	0.847782	0.859375	0.63591	0.584023	1.00706	1.08922	0.422667	0.425234	0.669219	0.782114	0.45677	0.393651
							16	0.800235	0.923742	0.456319	0.426898	0.863407	0.833669	0.737218	0.670968	1.11882	1.15242	0.332	0.336449	0.730475	0.686179	0.324633	0.307937
							32	0.888194	0.966981	0.31637	0.295445	0.982863	0.852319	0.566258	0.547158	1.19647	1.27014	0.26	0.235202	0.607963	0.55935	0.192496	0.219048
							64	1.14973	1.11006	0.151824	0.163991	1.0625	1.08266	0.381026	0.38971	1.27647	1.30979	0.208	0.174455	0.436447	0.482927	0.177814	0.2
							128	1.28421	1.09827	0.0958439	0.108894	1.09677	1.03327	0.264231	0.25838	1.25059	1.38166	0.193333	0.109034	0.289433	0.239024	0.190865	0.188889
							256	1.40149	1.36635	0.0856658	0.117137	1.10837	1.02117	0.278493	0.26	1.36471	1.55638	0.197333	0.166667	0.154671	0.177236	0.21044	0.209524
							IC50	84		12.38		-		30.214		79.912		5.38		35.374		5.748
