# Supplementary material for: Inhibitors of eIF1A-ribosome interaction unveil uORF-dependent regulation of translation initiation and antitumor and antiviral effects
Source: EMBO J. 2025 May 12;44(13):3853–71. doi: 10.1038/s44318-025-00449-6 (PMC12216609; doi:10.1038/s44318-025-00449-6)
Supplement: Supplementary file 4 — Source data Fig. 2 [file 44318_2025_449_MOESM4_ESM.zip › Figure 2/240822 2B.xlsx]

## Sheet: Flouresence binding assay - 2A
	IC50 concentration (µM)
1Ai	IC50 screen	WT eIF1A	NTT truncation	CTT truncation	RPS10		RPS10
3638	23	34.09	29.45	84.0161	No binding		1Ai conc. (uM)	4860		8214		4700		1524		1861		6464		5175		3564		7688		6248		1869		3638		2383		9008		4927		5662		5730		5576		5677		3044
3564	15	35.25	43.211	No binding	No binding		0.25	0.25	0.951678	0.25	0.95503	0.25	1	0.25	1.17264	0.25	1	0.25	0.929256	0.25	0.601497	0.25	1	0.25	1.26433	0.25	1.01456	0.25	0.719767	0.25	1	0.25	1.00334	0.25	1	0.25	1	0.25	0.891671	0.25	1	0.25	1.2176	0.25	1.18452	0.25	1
5677	15	24.8	108.764	79.9127	No binding		0.5	0.5	0.951728	0.5	1.34267	0.5	0.994791	0.5	1.06689	0.5	0.822601	0.5	0.933166	0.5	0.707706	0.5	0.851546	0.5	2.08944	0.5	0.963862	0.5	0.688531	0.5	1.15674	0.5	0.509474	0.5	0.958252	0.5	1.09981	0.5	1.04814	0.5	0.975183	0.5	1.04465	0.5	1.20714	0.5	1.01468
5662	25	20.877	37.93	12.355	No binding		1	1	0.89473	1	0.900554	1	1.11295	1	0.760031	1	0.977469	1	0.964335	1	1.28838	1	0.965749	1	1.11581	1	0.978556	1	0.647567	1	1.05695	1	0.492666	1	0.947663	1	0.949124	1	0.93696	1	0.998445	1	1.34868	1	1.13174	1
4700	11	20.91	45.6869	30.199	4.906		2	2	0.940796	2	0.877195	2	1.07098	2	0.833579	2	0.718492	2	0.906144	2	1.15601	2	0.985334	2	1.35313	2	0.954526	2	0.599639	2	1.21143	2	0.479938	2	0.968672	2	0.987963	2	0.864609	2	0.98683	2	1.31865	2	1.14248	2	1.10786
1869	14	20.393	21.27	5.7486	7.6969		4	4	0.878809	4	0.809122	4	0.99433	4	0.607009	4	0.495743	4	0.855774	4	1.02524	4	0.893224	4	1.55638	4	0.932732	4	0.548827	4	1.2416	4	0.380515	4	0.980422	4	1.04725	4	0.752516	4	1.10975	4	1.34789	4	1.15415	4	1.10754
5576	24	0.926	113.75	5.3806	7.42		8	8	0.814037	8	0.738406	8	0.904044	8	0.761246	8	0.194713	8	0.773337	8	0.471818	8	0.94339	8	0.321792	8	0.786446	8	0.466816	8	1.25796	8	0.0881514	8	0.959652	8	1.26301	8	0.697876	8	1.2215	8	0.448834	8	1.11562	8	1.06956
6464	13	21.152	36.995	35.3746	6.377		16	16	0.726272	16	0.564109	16	0.762033	16	0.408268	16	0.150643	16	0.695436	16	0.149701	16	0.942016	16	0.14122	16	0.743887	16	0.372455	16	1.22286	16	0.28677	16	0.939402	16	1.2714	16	0.653142	16	1.21748	16	0.369814	16	1.16015	16	0.982999
5175	16	6.02	No binding		6.722		32	32	0.739518	32	0.323487	32	0.612264	32	0.36542	32	0.0805223	32	0.55911	32	0.153319	32	1.00043	32	0.0754989	32	0.73622	32	0.278468	32	1.2959	32	0.0272815	32	1.00893	32	1.30327	32	0.613678	32	1.21207	32	0.40646	32	1.23367	32	0.99276
8214	17	37.38	No binding		9.975		64	64	0.733536	64	0.371697	64	0.520176	64	0.419679	64	0.376816	64	0.476868	64	0.2655	64	1.14247	64		64	0.778137	64	0.233995	64	1.47637	64	0.246504	64		64	1.31533	64	0.45689	64		64	0.162683	64	1.30722	64	1.13469
4927	14	No binding			6.074		128	128	0.708403	128	0.377749	128	0.461923	128	0.205514	128	0.322441	128	0.417856	128	0.224152	128	1.20706	128	0.258796	128	0.945831	128	0.215523	128	1.67658	128	0.393299	128	1.07939	128	1.35009	128	0.335011	128	1.31149	128	0.58791	128	1.44264	128	1.20136
1524	30	No binding			16.777		256	256	0.564919	256	0.259079	256	0.441637	256	0.0513141	256	0.398035	256	0.386884	256	0.233532	256	1.20556	256		256	1.05656	256	0.234479	256	1.87202	256	0.339107	256	1.21188	256	1.38904	256	0.295031	256	1.36662	256	0.327934	256	1.28985	256	1.32691
2383	23	No binding			0.661
7688	20	No binding			4.528
1861	15	No binding			3.714		IC50	-		10		4.9		16.8		3.7		6.4		6.7		-		4.5		-		7.7		-		0.66		9.9		6.1		-		22.1		7.4		-		-
5730	24	No binding			22.115
9025	17	No binding			4.752
9008	27	No binding			9.9
3044	10	No binding			No binding
6248	28	No binding			No binding
4860	23	No binding			No binding
	The ratio in the table represents:
	1) Background measurments are serial dillutions of the molecule in assay buffer
	2) For several 1Ais the DMSO measurment wassignificantly different than the lowest 1Ai concentration probably because the DMSO sample was not part of the serial dillutions. In these cases we used the lowest 1Ai concentration as 1 and neglected the DMSO
