# Supplementary material for: Inhibitors of eIF1A-ribosome interaction unveil uORF-dependent regulation of translation initiation and antitumor and antiviral effects
Source: EMBO J. 2025 May 12;44(13):3853–71. doi: 10.1038/s44318-025-00449-6 (PMC12216609; doi:10.1038/s44318-025-00449-6)
Supplement: Supplementary file 4 — Source data Fig. 2 [file 44318_2025_449_MOESM4_ESM.zip › Figure 2/240822 2C.xlsx]

## Sheet: Sheet 1
Sucrose fractionation data:												WB pictures:
	DMSO	DMSO fraction	3638	3638 fraction	8214	8214 fraction
	2.07267	0	2.19503	0	2.3174	0
	2.10326	0	2.19503	0	2.3174	0
	2.07267	0	2.19503	0	2.3174	0
	2.07267	0	2.19503	0	2.3174	0
	2.07267	0	2.19503	0	2.3174	0
	2.07267	0	2.18484	0	2.3174	0
	2.06247	0	2.19503	0	2.3072	0
	2.06247	0	2.19503	0	2.3174	0
	2.06247	0	2.19503	0	2.3072	0
	2.05228	0	2.19503	0	2.3174	0
	2.05228	0	2.19503	0	2.3174	0
	2.05228	0	2.19503	0	2.3174	0
	2.05228	0	2.19503	0	2.3072	0
	2.04208	0	2.19503	0	2.3174	0
	2.04208	0	2.19503	0	2.3072	0
	2.04208	0	2.19503	0	2.3072	0
	2.04208	0	2.19503	0	2.3174	0
	2.04208	0	2.19503	0	2.3174	0
	2.03188	0	2.19503	0	2.3174	0
	2.03188	0	2.19503	0	2.3072	0
	2.03188	0	2.19503	0	2.3072	0
	2.02169	0	2.19503	0	2.3072	0
	2.02169	0	2.19503	0	2.3072	0
	2.05228	0	2.19503	0	2.3174	0
	2.07267	0	2.19503	0	2.3174	0
	2.08287	0	2.19503	0	2.3174	0
	2.08287	0	2.19503	0	2.3174	0
	2.08287	0	2.19503	0	2.3174	0
	2.08287	0	2.18484	0	2.3174	0
	2.08287	0	2.19503	0	2.3174	0
	2.08287	0	2.18484	0	2.3174	0
	2.08287	0	2.19503	0	2.3174	0
	2.08287	0	2.19503	0	2.3174	0
	2.08287	0	2.18484	0	2.3174	0
	2.08287	0	2.18484	0	2.32759	0
	2.07267	0	2.18484	0	2.3174	0
	2.08287	0	2.18484	0	2.3174	0
	2.07267	0	2.19503	0	2.3174	0
	2.07267	0	2.18484	0	2.3174	0
	2.07267	0	2.18484	0	2.3174	0
	2.07267	0	2.18484	0	2.3174	0
	2.07267	0	2.18484	0	2.32759	0
	2.08287	0	2.18484	0	2.32759	0
	2.08287	0	2.18484	0	2.32759	0
	2.09307	0	2.18484	0	2.3174	0
	2.09307	0	2.18484	0	2.32759	0
	2.08287	0	2.18484	0	2.32759	0
	2.09307	0	2.18484	0	2.32759	0
	2.09307	0	2.18484	0	2.32759	0
	2.08287	0	2.18484	0	2.3174	0
	2.09307	0	2.18484	0	2.3174	0
	2.09307	0	2.18484	0	2.3174	0
	2.09307	0	2.18484	0	2.3174	0
	2.09307	0	2.18484	0	2.3174	0
	2.09307	0	2.18484	0	2.32759	0
	2.09307	0	2.18484	0	2.32759	0
	2.09307	0	2.18484	0	2.32759	0
	2.09307	0	2.18484	0	2.32759	0
	2.09307	0	2.18484	0	2.32759	0
	2.09307	0	2.18484	0	2.32759	0
	2.09307	0	2.18484	0	2.32759	0
	2.09307	0	2.18484	0	2.32759	0
	2.09307	0	2.18484	0	2.32759	0
	2.08287	0	2.18484	0	2.32759	0
	2.09307	0	2.18484	0	2.32759	0
	2.09307	0	2.18484	0	2.3174	0
	2.09307	0	2.18484	0	2.32759	0
	2.09307	0	2.18484	0	2.32759	0
	2.09307	0	2.18484	0	2.32759	0
	2.09307	0	2.18484	0	2.3174	0
	2.09307	0	2.18484	0	2.32759	0
	2.08287	0	2.18484	0	2.32759	0
	2.09307	0	2.18484	0	2.32759	0
	2.09307	0	2.18484	0	2.32759	0
	2.09307	0	2.18484	0	2.32759	0
	2.09307	0	2.18484	0	2.32759	0
	2.08287	0	2.18484	0	2.33779	0
	2.09307	0	2.18484	0	2.32759	0
	2.09307	0	2.18484	0	2.32759	0
	2.09307	0	2.18484	0	2.32759	0
	2.09307	0	2.18484	0	2.33779	0
	2.08287	0	2.18484	0	2.32759	0
	2.09307	0	2.18484	0	2.32759	0
	2.09307	0	2.18484	0	2.33779	0
	2.08287	0	2.18484	0	2.32759	0
	2.08287	0	2.18484	0	2.32759	0
	2.08287	0	2.18484	0	2.32759	0
	2.08287	0	2.18484	0	2.32759	0
	2.08287	0	2.18484	0	2.32759	0
	2.08287	0	2.18484	0	2.32759	0
	2.08287	0	2.18484	0	2.32759	0
	2.08287	0	2.18484	0	2.3174	0
	2.08287	0	2.18484	0	2.3174	0
	2.08287	0	2.18484	0	2.3174	0
	2.08287	0	2.18484	0	2.3174	0
	2.08287	0	2.18484	0	2.3174	0
	2.08287	0	2.18484	0	2.3174	0
	2.08287	0	2.18484	0	2.3174	0
	2.08287	0	2.18484	0	2.3072	0
	2.08287	0	2.18484	0	2.3174	0
	2.08287	0	2.18484	0	2.3174	0
	2.08287	0	2.18484	0	2.3174	0
	2.07267	0	2.18484	0	2.3174	0
	2.07267	0	2.18484	0	2.3072	0
	2.08287	0	2.18484	0	2.3072	0
	2.07267	0	2.18484	0	2.3072	0
	2.07267	0	2.18484	0	2.3072	0
	2.07267	0	2.18484	0	2.3072	0
	2.07267	0	2.19503	0	2.3072	0
	2.07267	0	2.19503	0	2.3072	0
	2.07267	0	2.19503	0	2.297	0
	2.07267	0	2.19503	0	2.297	0
	2.07267	0	2.19503	0	2.28681	0
	2.07267	0	2.19503	0	2.28681	0
	2.06247	0	2.19503	0	2.28681	0
	2.06247	0	2.19503	0	2.27661	0
	2.06247	0	2.19503	1	2.27661	0
	2.06247	0	2.19503	1	2.27661	0
	2.06247	0	2.88842	1	2.26641	0
	2.06247	0	3.87752	1	2.25622	0
	2.06247	0	3.82654	1	2.25622	0
	2.05228	0	3.80614	1	2.24602	0
	2.03188	0	3.78575	1	2.24602	0
	2.02169	0	3.77555	1	2.24602	0
	2.05228	0	3.75516	1	2.23582	0
	2.19503	1	3.74496	1	2.22562	0
	3.14335	1	3.73477	1	2.22562	0
	3.90811	1	3.72457	1	2.22562	0
	3.86733	1	3.71437	1	2.22562	0
	3.84693	1	3.70418	1	2.21543	0
	3.82654	1	3.70418	1	2.21543	0
	3.80614	1	3.70418	1	2.17464	0
	3.79595	1	3.69398	1	2.14405	0
	3.78575	1	3.69398	1	2.19503	0
	3.77555	1	3.68378	2	2.80685	1
	3.76536	1	3.68378	2	3.92851	1
	3.76536	1	3.67359	2	3.87752	1
	3.75516	1	3.67359	2	3.84693	1
	3.74496	1	3.67359	2	3.82654	1
	3.74496	1	3.67359	2	3.80614	1
	3.73477	1	3.68378	2	3.79595	1
	3.73477	1	3.67359	2	3.78575	1
	3.72457	1	3.67359	2	3.77555	1
	3.72457	2	3.67359	2	3.76536	1
	3.71437	2	3.67359	2	3.76536	1
	3.71437	2	3.67359	2	3.75516	1
	3.71437	2	3.67359	2	3.74496	1
	3.70418	2	3.67359	2	3.74496	1
	3.70418	2	3.67359	2	3.73477	1
	3.70418	2	3.67359	2	3.73477	1
	3.70418	2	3.66339	2	3.72457	1
	3.69398	2	3.67359	2	3.72457	1
	3.69398	2	3.67359	3	3.71437	2
	3.69398	2	3.66339	3	3.71437	2
	3.69398	2	3.67359	3	3.71437	2
	3.69398	2	3.67359	3	3.70418	2
	3.68378	2	3.67359	3	3.70418	2
	3.68378	2	3.67359	3	3.70418	2
	3.68378	2	3.67359	3	3.70418	2
	3.68378	2	3.67359	3	3.69398	2
	3.68378	2	3.68378	3	3.69398	2
	3.68378	3	3.70418	3	3.69398	2
	3.68378	3	3.72457	3	3.69398	2
	3.68378	3	3.74496	3	3.68378	2
	3.68378	3	3.76536	3	3.68378	2
	3.68378	3	3.78575	3	3.68378	2
	3.69398	3	3.79595	3	3.68378	2
	3.69398	3	3.81634	3	3.68378	2
	3.70418	3	3.83674	3	3.68378	2
	3.70418	3	3.85713	3	3.68378	2
	3.71437	3	3.87752	4	3.68378	3
	3.72457	3	3.88772	4	3.68378	3
	3.74496	3	3.90811	4	3.68378	3
	3.75516	3	3.72457	4	3.68378	3
	3.77555	3	3.53083	4	3.67359	3
	3.78575	3	3.36768	4	3.68378	3
	3.79595	3	3.22492	4	3.68378	3
	3.81634	3	3.12295	4	3.68378	3
	3.83674	3	3.03118	4	3.68378	3
	3.84693	4	2.9598	4	3.69398	3
	3.86733	4	2.90882	4	3.70418	3
	3.87752	4	2.86803	4	3.70418	3
	3.89792	4	2.83744	4	3.71437	3
	3.90811	4	2.80685	4	3.73477	3
	3.92851	4	2.78645	4	3.74496	3
	3.9387	4	2.74567	4	3.76536	3
	3.87752	4	2.72527	4	3.78575	3
	3.69398	4	2.69468	4	3.79595	3
	3.54102	4	2.66409	5	3.81634	4
	3.42886	4	2.6437	5	3.83674	4
	3.32689	4	2.6233	5	3.85713	4
	3.25551	4	2.60291	5	3.87752	4
	3.20453	4	2.58252	5	3.88772	4
	3.15354	4	2.56212	5	3.90811	4
	3.11275	4	2.55193	5	3.91831	4
	3.08216	4	2.54173	5	3.92851	4
	3.05157	4	2.52134	5	3.9387	4
	3.03118	5	2.50094	5	3.81634	4
	3.00059	5	2.48055	5	3.68378	4
	2.9802	5	2.46015	5	3.58181	4
	2.9598	5	2.44996	5	3.49004	4
	2.94961	5	2.43976	5	3.41866	4
	2.92921	5	2.41937	5	3.35748	4
	2.91901	5	2.40917	5	3.31669	4
	2.89862	5	2.39897	5	3.27591	4
	2.88842	5	2.38877	5	3.23512	4
	2.87823	5	2.37858	6	3.20453	5
	2.85783	5	2.36838	6	3.17394	5
	2.84764	5	2.34799	6	3.14335	5
	2.83744	5	2.34799	6	3.12295	5
	2.82724	5	2.32759	6	3.09236	5
	2.80685	5	2.3174	6	3.07197	5
	2.79665	5	2.3174	6	3.05157	5
	2.78645	5	2.3072	6	3.03118	5
	2.76606	5	2.297	6	3.01079	5
	2.76606	5	2.297	6	2.99039	5
	2.75586	6	2.28681	6	2.97	5
	2.73547	6	2.27661	6	2.94961	5
	2.73547	6	2.27661	6	2.92921	5
	2.72527	6	2.26641	6	2.91901	5
	2.71508	6	2.25622	6	2.88842	5
	2.70488	6	2.25622	6	2.87823	5
	2.70488	6	2.24602	6	2.85783	5
	2.69468	6	2.24602	6	2.83744	5
	2.68449	6	2.23582	7	2.82724	5
	2.68449	6	2.23582	7	2.81704	6
	2.67429	6	2.22562	7	2.79665	6
	2.67429	6	2.21543	7	2.79665	6
	2.66409	6	2.21543	7	2.77626	6
	2.66409	6	2.20523	7	2.76606	6
	2.65389	6	2.20523	7	2.76606	6
	2.65389	6	2.19503	7	2.75586	6
	2.65389	6	2.19503	7	2.74567	6
	2.6437	6	2.18484	7	2.73547	6
	2.6437	7	2.18484	7	2.72527	6
	2.6335	7	2.17464	7	2.72527	6
	2.6335	7	2.17464	7	2.71508	6
	2.6335	7	2.17464	7	2.70488	6
	2.6233	7	2.17464	7	2.70488	6
	2.61311	7	2.16444	7	2.69468	6
	2.60291	7	2.16444	7	2.68449	6
	2.60291	7	2.16444	7	2.68449	6
	2.60291	7	2.15425	8	2.67429	6
	2.58252	7	2.15425	8	2.67429	7
	2.58252	7	2.15425	8	2.66409	7
	2.57232	7	2.15425	8	2.65389	7
	2.56212	7	2.15425	8	2.65389	7
	2.56212	7	2.14405	8	2.6437	7
	2.55193	7	2.14405	8	2.6335	7
	2.54173	7	2.14405	8	2.6335	7
	2.54173	7	2.13385	8	2.6233	7
	2.53153	7	2.13385	8	2.61311	7
	2.52134	8	2.13385	8	2.60291	7
	2.52134	8	2.12366	8	2.60291	7
	2.51114	8	2.11346	8	2.60291	7
	2.51114	8	2.11346	8	2.59271	7
	2.50094	8	2.11346	8	2.58252	7
	2.49074	8	2.10326	8	2.57232	7
	2.49074	8	2.09307	8	2.57232	7
	2.48055	8	2.09307	8	2.56212	7
	2.48055	8	2.09307	9	2.56212	7
	2.47035	8	2.08287	9	2.55193	8
	2.47035	8	2.08287	9	2.54173	8
	2.47035	8	2.07267	9	2.54173	8
	2.46015	8	2.07267	9	2.53153	8
	2.44996	8	2.07267	9	2.52134	8
	2.44996	8	2.07267	9	2.51114	8
	2.43976	8	2.07267	9	2.51114	8
	2.43976	8	2.07267	9	2.50094	8
	2.43976	8	2.06247	9	2.49074	8
	2.42956	9	2.06247	9	2.48055	8
	2.42956	9	2.05228	9	2.48055	8
	2.42956	9	2.06247	9	2.47035	8
	2.42956	9	2.05228	9	2.46015	8
	2.42956	9	2.05228	9	2.44996	8
	2.42956	9	2.05228	9	2.43976	8
	2.43976	9	2.04208	9	2.43976	8
	2.42956	9	2.04208	9	2.42956	8
	2.43976	9	2.04208	10	2.42956	8
	2.43976	9	2.03188	10	2.41937	9
	2.44996	9	2.03188	10	2.41937	9
	2.44996	9	2.03188	10	2.41937	9
	2.46015	9	2.02169	10	2.41937	9
	2.46015	9	2.03188	10	2.40917	9
	2.47035	9	2.02169	10	2.40917	9
	2.48055	9	2.02169	10	2.40917	9
	2.49074	9	2.02169	10	2.40917	9
	2.50094	9	2.02169	10	2.40917	9
	2.51114	10	2.02169	10	2.40917	9
	2.52134	10	2.02169	10	2.41937	9
	2.54173	10	2.02169	10	2.41937	9
	2.55193	10	2.02169	10	2.41937	9
	2.57232	10	2.02169	10	2.41937	9
	2.59271	10	2.02169	10	2.42956	9
	2.60291	10	2.03188	10	2.43976	9
	2.6335	10	2.03188	10	2.43976	9
	2.65389	10	2.03188	11	2.44996	9
	2.67429	10	2.03188	11	2.46015	10
	2.69468	10	2.05228	11	2.47035	10
	2.71508	10	2.05228	11	2.48055	10
	2.74567	10	2.06247	11	2.49074	10
	2.75586	10	2.07267	11	2.51114	10
	2.77626	10	2.08287	11	2.52134	10
	2.79665	10	2.09307	11	2.54173	10
	2.81704	10	2.11346	11	2.56212	10
	2.82724	10	2.12366	11	2.57232	10
	2.83744	11	2.13385	11	2.60291	10
	2.84764	11	2.15425	11	2.61311	10
	2.85783	11	2.17464	11	2.6437	10
	2.86803	11	2.18484	11	2.66409	10
	2.86803	11	2.20523	11	2.68449	10
	2.87823	11	2.22562	11	2.70488	10
	2.87823	11	2.24602	11	2.72527	10
	2.87823	11	2.26641	11	2.74567	10
	2.87823	11	2.28681	11	2.76606	10
	2.87823	11	2.3072	12	2.78645	11
	2.86803	11	2.3174	12	2.79665	11
	2.86803	11	2.33779	12	2.81704	11
	2.85783	11	2.35819	12	2.83744	11
	2.84764	11	2.37858	12	2.84764	11
	2.83744	11	2.38877	12	2.86803	11
	2.82724	11	2.39897	12	2.88842	11
	2.81704	11	2.40917	12	2.89862	11
	2.79665	11	2.41937	12	2.90882	11
	2.78645	12	2.42956	12	2.90882	11
	2.76606	12	2.43976	12	2.90882	11
	2.75586	12	2.43976	12	2.90882	11
	2.73547	12	2.44996	12	2.90882	11
	2.71508	12	2.44996	12	2.88842	11
	2.70488	12	2.44996	12	2.87823	11
	2.68449	12	2.46015	12	2.87823	11
	2.66409	12	2.44996	12	2.85783	11
	2.6437	12	2.44996	12	2.83744	11
	2.6335	12	2.43976	13	2.81704	12
	2.61311	12	2.43976	13	2.79665	12
	2.60291	12	2.42956	13	2.77626	12
	2.58252	12	2.41937	13	2.75586	12
	2.56212	12	2.40917	13	2.73547	12
	2.54173	12	2.39897	13	2.71508	12
	2.53153	12	2.39897	13	2.70488	12
	2.51114	12	2.38877	13	2.68449	12
	2.49074	12	2.36838	13	2.66409	12
	2.47035	13	2.36838	13	2.6437	12
	2.44996	13	2.34799	13	2.6233	12
	2.42956	13	2.34799	13	2.60291	12
	2.40917	13	2.32759	13	2.58252	12
	2.38877	13	2.3174	13	2.56212	12
	2.35819	13	2.3072	13	2.54173	12
	2.33779	13	2.297	13	2.52134	12
	2.3174	13	2.28681	13	2.49074	12
	2.3072	13	2.27661	13	2.48055	12
	2.28681	13	2.25622	14	2.44996	13
	2.27661	13	2.24602	14	2.41937	13
	2.25622	13	2.23582	14	2.39897	13
	2.24602	13	2.21543	14	2.37858	13
	2.23582	13	2.20523	14	2.35819	13
	2.23582	13	2.19503	14	2.32759	13
	2.22562	13	2.17464	14	2.3072	13
	2.21543	13	2.16444	14	2.297	13
	2.21543	13	2.14405	14	2.27661	13
	2.20523	14	2.13385	14	2.26641	13
	2.20523	14	2.11346	14	2.24602	13
	2.19503	14	2.09307	14	2.23582	13
	2.19503	14	2.08287	14	2.23582	13
	2.19503	14	2.06247	14	2.22562	13
	2.18484	14	2.04208	14	2.21543	13
	2.18484	14	2.02169	14	2.21543	13
	2.17464	14	2.01149	14	2.20523	13
	2.17464	14	1.9911	14	2.20523	13
	2.17464	14	1.9911	15	2.20523	14
	2.17464	14	1.9707	15	2.19503	14
	2.16444	14	1.9605	15	2.19503	14
	2.16444	14	1.95031	15	2.19503	14
	2.15425	14	1.95031	15	2.18484	14
	2.15425	14	1.94011	15	2.18484	14
	2.15425	14	1.94011	15	2.17464	14
	2.15425	14	1.92992	15	2.17464	14
	2.14405	14	1.91972	15	2.16444	14
	2.14405	15	1.91972	15	2.16444	14
	2.13385	15	1.90952	15	2.16444	14
	2.13385	15	1.90952	15	2.15425	14
	2.13385	15	1.89932	15	2.15425	14
	2.13385	15	1.89932	15	2.15425	14
	2.12366	15	1.89932	15	2.15425	14
	2.12366	15	1.88913	15	2.14405	14
	2.11346	15	1.88913	15	2.14405	14
	2.11346	15	1.87893	15	2.13385	14
	2.11346	15	1.87893	16	2.13385	15
	2.11346	15	1.86873	16	2.13385	15
	2.11346	15	1.86873	16	2.13385	15
	2.11346	15	1.85854	16	2.12366	15
	2.11346	15	1.85854	16	2.12366	15
	2.11346	15	1.85854	16	2.12366	15
	2.10326	15	1.84834	16	2.12366	15
	2.10326	15	1.84834	16	2.12366	15
	2.10326	15	1.83814	16	2.11346	15
	2.10326	15	1.82795	16	2.11346	15
	2.09307	16	1.82795	16	2.11346	15
	2.09307	16	1.82795	16	2.11346	15
	2.09307	16	1.82795	16	2.11346	15
	2.08287	16	1.82795	16	2.11346	15
	2.08287	16	1.82795	16	2.10326	15
	2.07267	16	1.81775	16	2.10326	15
	2.07267	16	1.80755	16	2.10326	15
	2.07267	16	1.81775	16	2.10326	15
	2.07267	16	1.80755	17	2.09307	15
	2.06247	16	1.80755	17	2.09307	16
	2.06247	16	1.80755	17	2.09307	16
	2.06247	16	1.79736	17	2.08287	16
	2.05228	16	1.79736	17	2.08287	16
	2.05228	16	1.79736	17	2.08287	16
	2.05228	16	1.79736	17	2.07267	16
	2.05228	16	1.78716	17	2.07267	16
	2.05228	16	1.78716	17	2.07267	16
	2.04208	16	1.78716	17	2.07267	16
	2.04208	17	1.78716	17	2.06247	16
	2.04208	17	1.77696	17	2.06247	16
	2.03188	17	1.77696	17	2.06247	16
	2.03188	17	1.77696	17	2.06247	16
	2.03188	17	1.76676	17	2.05228	16
	2.03188	17	1.76676	17	2.05228	16
	2.02169	17	1.76676	17	2.05228	16
	2.02169	17	1.75657	17	2.05228	16
	2.02169	17	1.75657	18	2.04208	16
	2.02169	17	1.75657	18	2.04208	17
	2.02169	17	1.75657	18	2.04208	17
	2.01149	17	1.74637	18	2.04208	17
	2.01149	17	1.74637	18	2.03188	17
	2.00129	17	1.74637	18	2.03188	17
	2.00129	17	1.74637	18	2.03188	17
	2.00129	17	1.74637	18	2.02169	17
	2.00129	17	1.74637	18	2.02169	17
	1.9911	17	1.73617	18	2.02169	17
	1.9911	18	1.73617	18	2.02169	17
	1.9911	18	1.73617	18	2.01149	17
	1.9911	18	1.73617	18	2.01149	17
	1.9911	18	1.72598	18	2.00129	17
	1.9911	18	1.72598	18	2.00129	17
	1.9809	18	1.72598	18	1.9911	17
	1.9809	18	1.72598	18	1.9911	17
	1.9809	18	1.71578	18	1.9911	17
	1.9809	18	1.70558	19	1.9911	17
	1.9809	18	1.70558	19	1.9911	18
	1.9707	18	1.70558	19	1.9911	18
	1.9707	18	1.70558	19	1.9911	18
	1.9707	18	1.69539	19	1.9809	18
	1.9707	18	1.69539	19	1.9809	18
	1.9707	18	1.69539	19	1.9809	18
	1.9707	18	1.69539	19	1.9809	18
	1.9707	18	1.68519	19	1.9809	18
	1.9605	18	1.68519	19	1.9809	18
	1.9605	19	1.68519	19	1.9809	18
	1.9605	19	1.67499	19	1.9707	18
	1.9605	19	1.67499	19	1.9707	18
	1.95031	19	1.67499	19	1.9707	18
	1.95031	19	1.67499	19	1.9707	18
	1.95031	19	1.67499	19	1.9707	18
	1.95031	19	1.6648	19	1.9605	18
	1.95031	19	1.6648	19	1.9605	18
	1.94011	19	1.6648	20	1.9605	18
	1.94011	19	1.6648	20	1.95031	19
	1.94011	19	1.6648	20	1.95031	19
	1.94011	19	1.6648	20	1.95031	19
	1.94011	19	1.6648	20	1.95031	19
	1.92992	19	1.6648	20	1.94011	19
	1.94011	19	1.6648	20	1.94011	19
	1.92992	19	1.6648	20	1.94011	19
	1.92992	19	1.6546	20	1.94011	19
	1.92992	19	1.6546	20	1.92992	19
	1.92992	20	1.6546	20	1.94011	19
	1.92992	20	1.6546	20	1.92992	19
	1.92992	20	1.6546	20	1.92992	19
	1.91972	20	1.6444	20	1.92992	19
	1.91972	20	1.6444	20	1.92992	19
	1.91972	20	1.6444	20	1.92992	19
	1.91972	20	1.6444	20	1.92992	19
	1.91972	20	1.6444	20	1.91972	19
	1.91972	20	1.6444	21	1.91972	19
	1.91972	20	1.6444	21	1.91972	20
	1.91972	20	1.6444	21	1.91972	20
	1.90952	20	1.6342	21	1.91972	20
	1.90952	20	1.6342	21	1.91972	20
	1.90952	20	1.6342	21	1.91972	20
	1.90952	20	1.6342	21	1.91972	20
	1.90952	20	1.6342	21	1.90952	20
	1.90952	20	1.6342	21	1.90952	20
	1.90952	20	1.6342	21	1.91972	20
	1.90952	21	1.6342	21	1.90952	20
	1.89932	21	1.6342	21	1.90952	20
	1.89932	21	1.6342	21	1.90952	20
	1.89932	21	1.6342	21	1.90952	20
	1.89932	21	1.6342	21	1.90952	20
	1.89932	21	1.6342	21	1.89932	20
	1.89932	21	1.6342	21	1.89932	20
	1.89932	21	1.6342	21	1.89932	20
	1.89932	21	1.6342	21	1.89932	20
	1.89932	21	1.6342	22	1.89932	21
	1.89932	21	1.6342	22	1.89932	21
	1.89932	21	1.6342	22	1.89932	21
	1.89932	21	1.6342	22	1.89932	21
	1.89932	21	1.6342	22	1.89932	21
	1.89932	21	1.6342	22	1.89932	21
	1.89932	21	1.6342	22	1.89932	21
	1.89932	21	1.6342	22	1.89932	21
	1.89932	21	1.6342	22	1.89932	21
	1.88913	22	1.6444	22	1.89932	21
	1.89932	22	1.6444	22	1.89932	21
	1.89932	22	1.6444	22	1.89932	21
	1.89932	22	1.6444	22	1.89932	21
	1.88913	22	1.6444	22	1.89932	21
	1.88913	22	1.6546	22	1.89932	21
	1.88913	22	1.6444	22	1.89932	21
	1.88913	22	1.6444	22	1.89932	21
	1.88913	22	1.6444	22	1.89932	21
	1.88913	22	1.6444	23	1.89932	22
	1.88913	22	1.6444	23	1.88913	22
	1.88913	22	1.6444	23	1.89932	22
	1.88913	22	1.6342	23	1.89932	22
	1.88913	22	1.62401	23	1.89932	22
	1.88913	22	1.59342	23	1.89932	22
	1.88913	22	1.58322	23	1.89932	22
	1.88913	22	1.57302	23	1.89932	22
	1.88913	22	1.58322	23	1.89932	22
	1.88913	23	1.6546	23	1.89932	22
	1.88913	23	1.78716	23	1.90952	22
	1.88913	23	1.90952	23	1.89932	22
	1.89932	23	1.94011	23	1.90952	22
	1.89932	23	1.9707	23	1.90952	22
	1.89932	23	1.9707	23	1.89932	22
	1.89932	23	1.9707	23	1.89932	22
	1.89932	23	1.9605	23	1.89932	22
	1.89932	23	1.9605	23	1.88913	22
	1.89932	23	1.95031	24	1.87893	22
	1.88913	23	1.95031	24	1.86873	22
	1.87893	23	1.95031	24	1.84834	22
	1.86873	23	1.95031	24	1.81775	22
	1.84834	23	1.95031	24	1.79736	22
	1.82795	23	1.95031	24	1.78716	22
	1.80755	23	1.95031	24	1.79736	22
	1.78716	23	1.95031	24	1.81775	22
	1.83814	23	1.95031	24	1.85854	22
	1.94011	23	1.95031	24	1.85854	22
	1.9809	23	1.95031	24	1.84834	22
	1.9605	23	1.95031	24	1.82795	22
	1.90952	23	1.95031	24	1.82795	22
	1.88913	23	1.95031	24	1.82795	22
	1.85854	23	1.95031	24	1.82795	22
	1.84834	23	1.95031	24	1.81775	22
	1.84834	23	1.95031	24	1.81775	22
	1.83814	23	1.95031	24
	1.82795	23	1.95031	24
	1.83814	23	1.95031	24
	1.83814	23	1.95031	24
	1.83814	23	1.9605	24
			1.9605	24
			1.9605	24
			1.9605	24
			1.9605	24
			1.9707	24
			1.9707	24
			1.9707	24
			1.9707	24
			1.9707	24
			1.9707	24
			1.9809	24
			1.9809	24
			1.9809	24
			1.9809	24
			1.9911	24
			1.9911	24
			2.00129	24
			1.9911	24
			1.9911	24
			1.9911	24
			2.00129	24
			1.9911	24
			1.9911	24
			1.9911	24
			2.00129	24
			2.00129	24
			2.00129	24
			2.00129	24
			2.00129	24
			2.00129	24
			2.01149	24
			2.01149	24
			2.01149	24
			2.01149	24
			2.01149	24
			2.01149	24
			2.02169	24
			2.01149	24
			2.01149	24
			2.02169	24
			2.02169	24
			2.02169	24
			2.02169	24
			2.03188	24
			2.03188	24
			2.03188	24
			2.03188	24
			2.03188	24
			2.03188	24
			2.04208	24
			2.05228	24
			2.05228	24
			2.04208	24
			2.04208	24
			2.04208	24
			2.04208	24
			2.05228	24
			2.05228	24
			2.05228	24
