# Supplementary material for: Inhibitors of eIF1A-ribosome interaction unveil uORF-dependent regulation of translation initiation and antitumor and antiviral effects
Source: EMBO J. 2025 May 12;44(13):3853–71. doi: 10.1038/s44318-025-00449-6 (PMC12216609; doi:10.1038/s44318-025-00449-6)
Supplement: Supplementary file 5 — Source data Fig. 3 [file 44318_2025_449_MOESM5_ESM.zip › Figure 3/220824 Figure 3C.xlsx]

## Sheet: PLA quantification - FIgure 3
	First biological repeat													Second biological repeat
date:	220306	cy5 dots	nuclei	ratio	range	average			average	range			date:	220322	cy5 dots	nuclei	ratio	range	average			average	range
	NC_1	17	85	0.2	0.05	0.225		NC	0.225	0.025				DMSO_1	923	69	13.3768	2.40806	12.1728		DMSO	12.1728	1.20403
	NC_2	12	48	0.25				1A_GAP	1.74278	0.0627778				DMSO_2	351	32	10.9688				1Ai-3638	1.13485	0.512209
	1A_GAP_1	65	36	1.80556	0.125556	1.74278		RPS10_H3	0.625782	0.331665				1Ai-3638_1	33	53	0.622642	1.02442	1.13485		1Ai-8214	1	0.777778
	1A_GAP_2	84	50	1.68				DMSO	27.5682	2.31818				1Ai-3638_2	84	51	1.64706				1Ai-4927	3.5098	2.5098
	RPS10_H3_1	45	47	0.957447	0.663329	0.625782		1Ai-3638	1.48899	0.0854797				1Ai-8214_1	12	54	0.222222	1.55556	1
	RPS10_H3_2	10	34	0.294118				1Ai-8214	1.10606	0.0578708				1Ai-8214_2	160	90	1.77778
	DMSO_1	1315	44	29.8864	4.63636	27.5682		1Ai-4927	11.7451	3.58824				1Ai-4927_1	307	51	6.01961	5.01961	3.5098
	DMSO_2	1010	40	25.25										1Ai-4927_2	33	33	1
	1Ai-3638_1	80	57	1.40351	0.170959	1.48899							date:	220327	cy5 dots	nuclei	ratio	range	average			average	range
	1Ai-3638_2	74	47	1.57447										DMSO_1	554	62	8.93548	0.632454	8.61926		DMSO	8.61926	0.316227
	1Ai-8214_1	87	83	1.04819	0.115742	1.10606								DMSO_2	548	66	8.30303				1Ai-3638	0.0655738
	1Ai-8214_2	71	61	1.16393										1Ai-3638_3	4	61	0.0655738		0.0655738		1Ai-8214	0.200845	0.105607
	1Ai-4927_1	460	30	15.3333	7.17647	11.7451								1Ai-8214_1	6	63	0.0952381	0.211214	0.200845		1Ai-4927	5.15192	0.304866
	1Ai-4927_2	416	51	8.15686										1Ai-8214_2	19	62	0.306452
date:	220313	cy5 dots	nuclei	ratio	range	average			average	range				1Ai-4927_1	412	85	4.84706	0.609731	5.15192
	DMSO_6	608	19	32	5.2381	29.381		DMSO	29.381	2.61905				1Ai-4927_2	442	81	5.45679
	DMSO_7	562	21	26.7619				1Ai-3638	2.10236	0.166873
	1Ai-3638_3	59	26	2.26923	0.333747	2.10236		1Ai-4927	18.5576	2.37576
	1Ai-3638_4	60	31	1.93548
	1Ai-4927_1	314	15	20.9333	4.75152	18.5576
	1Ai-4927_2	356	22	16.1818
	Counted manualy
	Summary all
		rep 1		rep2				rep 1		rep2			Avearge	std
	NC	0.225					NC	0.01875				NC	0.00816158
	1A_GAP	1.74278					1A_GAP	0.145231				1A_GAP	0.063217
	RPS10_H3	0.625782					RPS10_H3	0.0521485				RPS10_H3	0.0226994
	DMSO	27.5682	29.381	12.1728	8.61926		DMSO	1	1	1	1	DMSO	1	0
	1Ai-3638	1.48899	2.10236	1.13485	0.0655738		1Ai-3638	0.0540111	0.0715551	0.0932285	0.00760782	1Ai-3638	0.0566006	0.018194
	1Ai-8214	1.10606		1	0.200845		1Ai-8214	0.040121		0.0821505	0.0233019	1Ai-8214	0.0485245	0.0151555
	1Ai-4927	11.7451	18.5576	3.5098	5.15192		1Ai-4927	0.426038	0.631619	0.288332	0.597723	1Ai-4927	0.485928	0.0797678
