# Supplementary material for: Inhibitors of eIF1A-ribosome interaction unveil uORF-dependent regulation of translation initiation and antitumor and antiviral effects
Source: EMBO J. 2025 May 12;44(13):3853–71. doi: 10.1038/s44318-025-00449-6 (PMC12216609; doi:10.1038/s44318-025-00449-6)
Supplement: Supplementary file 6 — Source data Fig. 4 [file 44318_2025_449_MOESM6_ESM.zip]

Archive with 4 entries (4 files):
- Figure 4/220824 Figure 4A.xlsx
- Figure 4/241024 Figure 4I.xlsx
- Figure 4/241024 Figure 4M.xlsx
- Figure 4/241024 Figure 4N.xlsx
