# Supplementary material for: Inhibitors of eIF1A-ribosome interaction unveil uORF-dependent regulation of translation initiation and antitumor and antiviral effects
Source: EMBO J. 2025 May 12;44(13):3853–71. doi: 10.1038/s44318-025-00449-6 (PMC12216609; doi:10.1038/s44318-025-00449-6)
Supplement: Supplementary file 6 — Source data Fig. 4 [file 44318_2025_449_MOESM6_ESM.zip › Figure 4/220824 Figure 4A.xlsx]

## Sheet: Poysomes - Figure 4A
Sample 1									Sample 2									P/M ratio	after background reduction
DMSO	DMSO frac	X8214	8214 frac	X3638	3638 frac	X4927	4927 frac		DMSO	DMSO frac	X8214	8214 frac	X3638	3638 frac	X4927	4927 frac				DMSO		8214		3638		4927
2.06247	0	2.02169	0	2.01149	0	2.02169	0		3.11275	0	2.39897	0	2.68449	0	2.57232	0				poly	80S	poly	80S	poly	80S	poly	80S			DMSO	8214	4927	3638
2.05228	0	2.00129	0	1.9911	0	1.9911	0		3.11275	0	2.39897	0	2.67429	0	2.57232	0				0	0	0	0	0.03059	0	0.020394	0		80	2.73277	4.36427	18.3442	12.0527
2.01149	0	2.03188	0	2.01149	0	2.01149	0		3.11275	0	2.39897	0	2.67429	0	2.57232	0				0.010197	0.010197	0	0.010197	0.040787	0.020393	0.020394	0.020394		poly	17.7223	10.4926	8.50428	6.08746
2.01149	0	2.15425	0	2.09307	0	2.12366	0		3.12295	0	2.37858	0	2.67429	0	2.57232	0				0.030591	0.040788	0	0.010197	0.050984	0.040787	0.020394	0.081575
2.13385	1	2.9598	1	2.55193	1	2.86803	1		3.12295	1	2.41937	1	2.65389	1	2.56212	1				0.040788	0.091772	0.010197	0.020394	0.050984	0.081575	0.020394	0.234528		Normalized to DMSO	1	0.381377	0.538532	0.561353
3.00059	1	3.92851	1	3.70418	1	3.92851	1		3.13315	1	2.51114	1	2.61311	1	2.57232	1				0.061182	0.163151	0.010197	0.030591	0.050984	0.183544	0.030591	0.509845		range	0	0.236259	0.0749372	0.169326
3.92851	1	3.88772	1	3.90811	1	3.89792	1		3.27591	1	2.72527	1	2.59271	1	2.56212	1				0.071379	0.244726	0.020394	0.061181	0.050984	0.346694	0.040788	0.907524
3.89792	1	3.86733	1	3.87752	1	3.87752	1		3.9387	1	3.39827	1	2.59271	1	2.57232	1				0.081576	0.305907	0.020394	0.112166	0.050984	0.581223	0.040788	1.33579
3.87752	1	3.85713	1	3.86733	1	3.85713	1		3.88772	1	3.92851	1	2.60291	1	2.56212	1				0.081576	0.346695	0.020394	0.203938	0.03059	0.846342	0.050985	1.61111
3.86733	1	3.84693	1	3.85713	1	3.84693	1		3.85713	1	3.90811	1	2.6233	1	2.55193	1				0.081576	0.356892	0.030591	0.326301	0.03059	1.09107	0.071379	1.59072
3.85713	1	3.82654	1	3.84693	1	3.83674	1		3.83674	1	3.91831	1	2.70488	1	2.76606	1				0.071379	0.336498	0.030591	0.438467	0.020393	1.27461	0.081576	1.59072
3.84693	1	3.82654	1	3.83674	1	3.82654	1		3.81634	1	3.90811	1	3.6124	1	3.84693	1				0.071379	0.285513	0.020394	0.520042	0.020393	1.37658	0.081576	1.59072
3.84693	1	3.82654	1	3.82654	1	3.82654	1		3.80614	1	3.87752	1	3.90811	1	3.89792	1				0.061182	0.203938	0.020394	0.56083	0.020393	1.37658	0.091772	1.59072
3.83674	1	3.81634	1	3.82654	1	3.81634	1		3.79595	1	3.85713	1	3.87752	1	3.87752	1				0.050985	0.142757	0.020394	0.550633	0.010196	1.27461	0.091772	1.60091
3.82654	1	3.81634	1	3.81634	1	3.81634	1		3.79595	1	3.84693	1	3.86733	1	3.85713	1				0.040788	0.091772	0.020394	0.489451	0.010196	1.07067	0.091772	1.42757
3.81634	1	3.81634	1	3.80614	1	3.80614	1		3.78575	1	3.84693	1	3.85713	1	3.84693	1				0.040788	0.050985	0.020394	0.397679	0.010196	0.805555	0.081576	1.12166
3.81634	1	3.81634	1	3.80614	1	3.79595	1		3.78575	1	3.83674	1	3.84693	1	3.84693	1				0.040788	0.030591	0.020394	0.275316	0.010196	0.560829	0.071379	0.856539
3.81634	1	3.81634	1	3.80614	1	3.79595	1		3.78575	1	3.83674	1	3.83674	1	3.83674	1				0.040788	0.020394	0.020394	0.183544	0.010196	0.387482	0.061182	0.652601
3.81634	1	3.81634	1	3.79595	1	3.79595	1		3.77555	1	3.82654	1	3.82654	1	3.83674	1				0.040788	0.010197	0.020394	0.112166	0.010196	0.265119	0.050985	0.499648
3.81634	1	3.81634	1	3.79595	1	3.78575	1		3.77555	1	3.83674	1	3.82654	1	3.82654	1				0.040788	0	0.020394	0.061181	0	0.183544	0.040788	0.387482
3.81634	1	3.81634	1	3.79595	1	3.78575	1		3.77555	1	3.83674	1	3.82654	1	3.82654	1				0.040788		0.020394		0	0.132559	0.030591	0.305907
3.81634	1	3.82654	1	3.80614	1	3.78575	1		3.78575	1	3.83674	1	3.81634	1	3.81634	1				0.040788		0.020394		0	0.091772	0.030591	0.244725
3.81634	2	3.82654	2	3.80614	2	3.78575	2		3.79595	2	3.84693	2	3.82654	2	3.81634	2				0.040788		0.020394		0	0.061181	0.020394	0.183544
3.81634	2	3.83674	2	3.81634	2	3.78575	2		3.80614	2	3.85713	2	3.83674	2	3.81634	2				0.030591		0.020394		0		0.020394
3.82654	2	3.84693	2	3.82654	2	3.79595	2		3.81634	2	3.86733	2	3.84693	2	3.81634	2				0.030591		0.020394		0		0.020394
3.83674	2	3.85713	2	3.83674	2	3.80614	2		3.83674	2	3.87752	2	3.85713	2	3.81634	2				0.030591		0.030591		0.010196		0.010197
3.84693	2	3.86733	2	3.84693	2	3.81634	2		3.85713	2	3.89792	2	3.86733	2	3.81634	2				0.030591		0.020394		0.010196		0.010197
3.85713	2	3.87752	2	3.86733	2	3.82654	2		3.87752	2	3.90811	2	3.88772	2	3.81634	2				0.020394		0.020394		0.010196		0.010197
3.86733	2	3.88772	2	3.86733	2	3.85713	2		3.89792	2	3.92851	2	3.90811	2	3.81634	2				0.020394		0.030591		0.010196		0.010197
3.87752	2	3.89792	2	3.88772	2	3.87752	2		3.90811	2	3.9489	2	3.91831	2	3.83674	2				0.020394		0.030591		0.010196		0.010197
3.89792	2	3.90811	2	3.90811	2	3.89792	2		3.92851	2	3.81634	2	3.92851	2	3.84693	2				0.020394		0.030591		0.020393		0.010197
3.90811	2	3.91831	2	3.91831	2	3.91831	2		3.9387	2	3.60221	2	3.9387	2	3.86733	2				0.020394		0.030591		0.03059		0.010197
3.91831	2	3.92851	2	3.92851	2	3.9387	2		3.89792	2	3.40847	2	3.89792	2	3.87752	2				0.030591		0.030591		0.050984		0
3.9387	2	3.90811	2	3.86733	2	3.65319	2		3.66339	2	3.22492	2	3.73477	2	3.89792	2				0.030591		0.040788		0.061181		0.010197
3.70418	2	3.71437	2	3.67359	2	3.39827	2		3.44925	2	3.07197	2	3.60221	2	3.90811	2				0.040788		0.040788		0.071378		0.010197
3.44925	2	3.52063	2	3.50024	2	3.17394	2		3.25551	2	2.93941	2	3.47984	2	3.92851	2				0.061182		0.050985		0.081575		0.010197
3.21472	2	3.33709	2	3.33709	2	2.97	2		3.07197	2	2.81704	2	3.36768	2	3.9387	2				0.081576		0.061181		0.091772		0.010197
3.00059	2	3.15354	2	3.18413	2	2.79665	2		2.90882	2	2.71508	2	3.24532	2	3.9489	2				0.101969		0.061181		0.091772		0.020394
2.80685	2	2.99039	2	3.03118	2	2.65389	2		2.76606	2	2.61311	2	3.12295	2	3.80614	2				0.122363		0.061181		0.081575		0.020394
2.6437	2	2.82724	2	2.88842	2	2.51114	2		2.6437	2	2.51114	2	3.01079	2	3.64299	2				0.142757		0.061181		0.081575		0.030591
2.51114	3	2.69468	3	2.74567	3	2.38877	3		2.54173	3	2.42956	3	2.89862	3	3.49004	3				0.152954		0.061181		0.071378		0.040788
2.39897	3	2.56212	3	2.61311	3	2.297	3		2.47035	3	2.34799	3	2.79665	3	3.36768	3				0.163151		0.061181		0.061181		0.061182
2.297	3	2.47035	3	2.49074	3	2.20523	3		2.39897	3	2.27661	3	2.70488	3	3.23512	3				0.163151		0.061181		0.061181		0.071379
2.21543	3	2.37858	3	2.38877	3	2.13385	3		2.34799	3	2.22562	3	2.6233	3	3.12295	3				0.163151		0.061181		0.050984		0.101969
2.15425	3	2.3072	3	2.297	3	2.06247	3		2.3072	3	2.18484	3	2.55193	3	3.03118	3				0.142757		0.071378		0.040787		0.112166
2.10326	3	2.23582	3	2.21543	3	2.01149	3		2.27661	3	2.15425	3	2.50094	3	2.92921	3				0.122363		0.061181		0.040787		0.112166
2.05228	3	2.18484	3	2.15425	3	1.9605	3		2.25622	3	2.12366	3	2.44996	3	2.84764	3				0.112166		0.061181		0.040787		0.112166
2.01149	3	2.14405	3	2.10326	3	1.91972	3		2.23582	3	2.10326	3	2.40917	3	2.77626	3				0.101969		0.061181		0.03059		0.101969
1.9809	3	2.10326	3	2.05228	3	1.88913	3		2.21543	3	2.08287	3	2.37858	3	2.71508	3				0.101969		0.061181		0.03059		0.091772
1.95031	3	2.06247	3	2.01149	3	1.85854	3		2.20523	3	2.07267	3	2.34799	3	2.65389	3				0.091772		0.061181		0.020393		0.081576
1.91972	3	2.03188	3	1.9707	3	1.82795	3		2.19503	3	2.06247	3	2.3174	3	2.61311	3				0.091772		0.061181		0.03059		0.071379
1.90952	3	2.01149	3	1.94011	3	1.81775	3		2.18484	3	2.05228	3	2.297	3	2.56212	3				0.091772		0.061181		0.020393		0.061182
1.88913	3	1.9911	3	1.90952	3	1.80755	3		2.17464	3	2.04208	3	2.27661	3	2.52134	3				0.091772		0.050985		0.020393		0.050985
1.86873	3	1.9707	3	1.88913	3	1.78716	3		2.17464	3	2.03188	3	2.27661	3	2.48055	3				0.081576		0.061181		0.020393		0.040788
1.85854	3	1.95031	3	1.86873	3	1.78716	3		2.16444	3	2.03188	3	2.25622	3	2.44996	3				0.081576		0.061181		0.020393		0.040788
1.84834	3	1.94011	3	1.84834	3	1.77696	3		2.16444	3	2.02169	3	2.25622	3	2.42956	3				0.071379		0.061181		0.020393		0.040788
1.83814	3	1.91972	3	1.83814	3	1.77696	3		2.16444	3	2.02169	3	2.25622	3	2.39897	3				0.061182		0.061181		0.020393		0.040788
1.82795	3	1.90952	3	1.82795	3	1.76676	3		2.16444	3	2.02169	3	2.24602	3	2.36838	3				0.061182		0.061181		0.020393		0.030591
1.82795	4	1.89932	4	1.81775	3	1.76676	4		2.16444	4	2.02169	4	2.24602	4	2.34799	4				0.061182		0.061181		0.020393		0.030591
1.81775	4	1.88913	4	1.80755	4	1.77696	4		2.15425	4	2.02169	4	2.24602	4	2.33779	4				0.050985		0.071378		0.03059		0.030591
1.81775	4	1.87893	4	1.80755	4	1.77696	4		2.15425	4	2.02169	4	2.24602	4	2.32759	4				0.061182		0.071378		0.040787		0.030591
1.80755	4	1.86873	4	1.79736	4	1.78716	4		2.16444	4	2.02169	4	2.24602	4	2.3174	4				0.061182		0.061181		0.040787		0.030591
1.79736	4	1.85854	4	1.79736	4	1.80755	4		2.16444	4	2.02169	4	2.24602	4	2.3072	4				0.061182		0.071378		0.050984		0.020394
1.79736	4	1.85854	4	1.78716	4	1.82795	4		2.18484	4	2.02169	4	2.23582	4	2.3072	4				0.071379		0.071378		0.061181		0.020394
1.78716	4	1.84834	4	1.78716	4	1.86873	4		2.22562	4	2.02169	4	2.24602	4	2.297	4				0.081576		0.071378		0.081575		0.020394
1.78716	4	1.83814	4	1.78716	4	1.89932	4		2.27661	4	2.02169	4	2.23582	4	2.297	4				0.101969		0.071378		0.091772		0.030591
1.78716	4	1.83814	4	1.78716	4	1.92992	4		2.33779	4	2.02169	4	2.23582	4	2.297	4				0.122363		0.071378		0.091772		0.030591
1.78716	4	1.82795	4	1.78716	4	1.95031	4		2.37858	4	2.02169	4	2.24602	4	2.297	4				0.152954		0.081575		0.101969		0.030591
1.79736	4	1.82795	4	1.78716	4	1.9809	4		2.41937	4	2.03188	4	2.24602	4	2.297	4				0.173348		0.081575		0.101969		0.040788
1.80755	4	1.82795	4	1.78716	4	1.9911	4		2.43976	4	2.05228	4	2.26641	4	2.28681	4				0.203938		0.081575		0.091772		0.050985
1.82795	4	1.82795	4	1.78716	4	1.9911	4		2.44996	4	2.06247	4	2.27661	4	2.28681	4				0.224332		0.081575		0.091772		0.061182
1.85854	4	1.81775	4	1.78716	4	1.9911	4		2.43976	4	2.08287	4	2.3072	4	2.297	4				0.234529		0.081575		0.081575		0.081576
1.87893	4	1.80755	4	1.78716	4	1.9707	4		2.39897	4	2.08287	4	2.33779	4	2.3072	4				0.234529		0.081575		0.071378		0.091772
1.90952	4	1.80755	4	1.78716	4	1.94011	4		2.35819	4	2.09307	4	2.35819	4	2.32759	4				0.224332		0.081575		0.061181		0.112166
1.94011	4	1.80755	4	1.77696	4	1.89932	4		2.297	4	2.09307	4	2.37858	4	2.34799	4				0.203938		0.081575		0.061181		0.112166
1.9707	4	1.79736	4	1.77696	4	1.84834	4		2.25622	4	2.09307	4	2.37858	4	2.37858	4				0.183545		0.081575		0.050984		0.122363
1.9809	5	1.79736	5	1.77696	4	1.81775	5		2.20523	5	2.08287	5	2.37858	4	2.40917	5				0.163151		0.081575		0.050984		0.122363
2.00129	5	1.78716	5	1.77696	5	1.78716	5		2.17464	5	2.07267	5	2.35819	5	2.43976	5				0.152954		0.081575		0.040787		0.112166
2.00129	5	1.78716	5	1.76676	5	1.75657	5		2.15425	5	2.05228	5	2.33779	5	2.47035	5				0.13256		0.081575		0.040787		0.101969
2.01149	5	1.78716	5	1.76676	5	1.74637	5		2.13385	5	2.04208	5	2.3072	5	2.50094	5				0.13256		0.081575		0.040787		0.091772
2.00129	5	1.78716	5	1.76676	5	1.73617	5		2.12366	5	2.03188	5	2.27661	5	2.51114	5				0.122363		0.091772		0.040787		0.081576
2.00129	5	1.78716	5	1.77696	5	1.73617	5		2.11346	5	2.02169	5	2.25622	5	2.52134	5				0.122363		0.091772		0.03059		0.071379
1.9809	5	1.79736	5	1.78716	5	1.72598	5		2.11346	5	2.01149	5	2.23582	5	2.50094	5				0.112166		0.091772		0.03059		0.061182
1.95031	5	1.81775	5	1.80755	5	1.72598	5		2.11346	5	2.00129	5	2.22562	5	2.48055	5				0.101969		0.091772		0.03059		0.061182
1.92992	5	1.82795	5	1.83814	5	1.72598	5		2.10326	5	2.00129	5	2.21543	5	2.43976	5				0.091772		0.091772		0.020393		0.050985
1.88913	5	1.85854	5	1.87893	5	1.73617	5		2.10326	5	1.9911	5	2.20523	5	2.38877	5				0.091772		0.091772		0.03059		0.050985
1.84834	5	1.88913	5	1.89932	5	1.74637	5		2.10326	5	1.9911	5	2.20523	5	2.34799	5				0.081576		0.091772		0.03059		0.040788
1.81775	5	1.92992	5	1.90952	5	1.76676	5		2.10326	5	1.9911	5	2.20523	5	2.3072	5				0.081576		0.091772		0.03059		0.040788
1.79736	5	1.9707	5	1.92992	5	1.79736	5		2.09307	5	1.9911	5	2.20523	5	2.27661	5				0.081576		0.101969		0.03059		0.040788
1.77696	5	2.01149	5	1.95031	5	1.83814	5		2.09307	5	1.9911	5	2.20523	5	2.26641	5				0.081576		0.101969		0.040787		0.040788
1.75657	5	2.05228	5	1.9707	5	1.87893	5		2.10326	5	1.9911	5	2.19503	5	2.25622	5				0.081576		0.101969		0.050984		0.040788
1.74637	5	2.08287	5	1.9809	5	1.91972	5		2.11346	5	1.9911	5	2.19503	5	2.24602	5				0.091772		0.101969		0.050984		0.040788
1.73617	5	2.10326	5	2.00129	5	1.95031	5		2.13385	5	1.9911	5	2.20523	5	2.24602	5				0.101969		0.101969		0.061181		0.040788
1.73617	5	2.11346	5	1.9911	5	1.9707	5		2.16444	5	2.00129	5	2.20523	5	2.23582	5				0.112166		0.101969		0.061181		0.040788
1.72598	6	2.10326	6	1.9911	5	1.9911	6		2.21543	6	1.9911	6	2.21543	5	2.23582	6				0.13256		0.101969		0.071378		0.040788
1.72598	6	2.07267	6	1.9707	6	1.9911	6		2.25622	6	2.00129	6	2.23582	6	2.23582	6				0.152954		0.101969		0.071378		0.050985
1.72598	6	2.03188	6	1.95031	6	1.9809	6		2.297	6	2.01149	6	2.25622	6	2.23582	6				0.173348		0.101969		0.081575		0.050985
1.72598	6	1.9809	6	1.92992	6	1.9605	6		2.3174	6	2.02169	6	2.28681	6	2.24602	6				0.203938		0.112166		0.081575		0.050985
1.72598	6	1.92992	6	1.89932	6	1.91972	6		2.3174	6	2.04208	6	2.3174	6	2.24602	6				0.224332		0.112166		0.071378		0.071379
1.72598	6	1.87893	6	1.86873	6	1.87893	6		2.297	6	2.05228	6	2.34799	6	2.26641	6				0.224332		0.101969		0.071378		0.071379
1.73617	6	1.82795	6	1.83814	6	1.83814	6		2.26641	6	2.06247	6	2.35819	6	2.28681	6				0.234529		0.101969		0.071378		0.081576
1.74637	6	1.78716	6	1.79736	6	1.80755	6		2.22562	6	2.06247	6	2.35819	6	2.34799	6				0.234529		0.101969		0.071378		0.091772
1.77696	6	1.75657	6	1.76676	6	1.78716	6		2.18484	6	2.06247	6	2.34799	6	2.34799	6				0.214135		0.101969		0.061181		0.101969
1.80755	6	1.72598	6	1.73617	6	1.76676	6		2.15425	6	2.06247	6	2.32759	6	2.37858	6				0.203938		0.101969		0.061181		0.091772
1.82795	6	1.69539	6	1.70558	6	1.77696	6		2.13385	6	2.05228	6	2.297	6	2.40917	6				0.183545		0.101969		0.050984		0.091772
1.86873	6	1.68519	6	1.68519	6	1.78716	6		2.11346	6	2.03188	6	2.27661	6	2.43976	6				0.163151		0.101969		0.050984		0.091772
1.88913	6	1.6648	6	1.6648	6	1.83814	6		2.10326	6	2.02169	6	2.26641	6	2.47035	6				0.152954		0.091772		0.040787		0.081576
1.90952	6	1.6546	6	1.6444	6	1.94011	6		2.09307	6	2.01149	6	2.25622	6	2.48055	6				0.142757		0.101969		0.040787		0.081576
1.91972	6	1.6444	6	1.6342	6	2.07267	6		2.09307	6	2.01149	6	2.25622	6	2.47035	6				0.13256		0.101969		0.040787		0.071379
1.92992	6	1.6342	6	1.62401	6	2.19503	6		2.09307	6	2.00129	6	2.25622	6	2.43976	6				0.122363		0.101969		0.03059		0.071379
1.92992	6	1.62401	6	1.62401	6	2.3072	6		2.09307	6	2.00129	6	2.27661	6	2.41937	6				0.112166		0.091772		0.03059		0.071379
1.92992	6	1.62401	6	1.61381	6	2.36838	6		2.09307	6	2.00129	6	2.297	6	2.38877	6				0.112166		0.101969		0.03059		0.071379
1.90952	7	1.62401	7	1.61381	6	2.39897	7		2.10326	7	2.01149	7	2.33779	6	2.35819	7				0.112166		0.091772		0.03059		0.061182
1.87893	7	1.61381	7	1.60361	7	2.39897	7		2.13385	7	2.01149	7	2.43976	7	2.34799	7				0.101969		0.101969		0.03059		0.050985
1.84834	7	1.61381	7	1.60361	7	2.36838	7		2.18484	7	2.02169	7	2.60291	7	2.33779	7				0.101969		0.091772		0.03059		0.050985
1.81775	7	1.61381	7	1.60361	7	2.297	7		2.25622	7	2.03188	7	2.83744	7	2.33779	7				0.112166		0.101969		0.03059		0.050985
1.78716	7	1.62401	7	1.61381	7	2.19503	7		2.33779	7	2.06247	7	3.10256	7	2.35819	7				0.112166		0.091772		0.03059		0.050985
1.75657	7	1.6342	7	1.62401	7	2.09307	7		2.39897	7	2.11346	7	3.34728	7	2.41937	7				0.122363		0.091772		0.040787		0.050985
1.74637	7	1.6648	7	1.6444	7	2.00129	7		2.43976	7	2.20523	7	3.53083	7	2.57232	7				0.13256		0.091772		0.040787		0.050985
1.73617	7	1.70558	7	1.67499	7	1.91972	7		2.44996	7	2.32759	7	3.6328	7	2.84764	7				0.142757		0.091772		0.040787		0.050985
1.72598	7	1.75657	7	1.71578	7	1.86873	7		2.42956	7	2.43976	7	3.6328	7	3.24532	7				0.163151		0.091772		0.050984		0.050985
1.72598	7	1.80755	7	1.75657	7	1.82795	7		2.37858	7	2.52134	7	3.53083	7	3.67359	7				0.173348		0.091772		0.050984		0.050985
1.72598	7	1.84834	7	1.79736	7	1.80755	7		2.297	7	2.56212	7	3.32689	7	3.9489	7				0.183545		0.091772		0.050984		0.061182
1.74637	7	1.86873	7	1.82795	7	1.78716	7		2.23582	7	2.55193	7	3.06177	7	3.92851	7				0.193741		0.091772		0.050984		0.061182
1.78716	7	1.86873	7	1.83814	7	1.76676	7		2.18484	7	2.49074	7	2.81704	7	3.92851	7				0.203938		0.091772		0.050984		0.061182
1.83814	7	1.85854	7	1.84834	7	1.75657	7		2.14405	7	2.39897	7	2.6437	7	3.92851	7				0.203938		0.091772		0.050984		0.071379
1.90952	7	1.83814	7	1.83814	7	1.74637	7		2.12366	7	2.27661	7	2.52134	7	3.92851	7				0.203938		0.091772		0.050984		0.071379
1.9707	7	1.81775	7	1.82795	7	1.73617	7		2.11346	7	2.18484	7	2.43976	7	3.9387	7				0.203938		0.091772		0.050984		0.081576
2.01149	7	1.77696	7	1.80755	7	1.72598	7		2.10326	7	2.11346	7	2.38877	7	3.76536	7				0.203938		0.091772		0.040787		0.081576
2.05228	7	1.74637	7	1.77696	7	1.71578	7		2.09307	7	2.06247	7	2.34799	7	3.45945	7				0.183545		0.091772		0.040787		0.081576
2.07267	7	1.72598	8	1.74637	7	1.70558	7		2.09307	8	2.03188	8	2.3174	7	3.19433	8				0.173348		0.091772		0.040787		0.081576
2.07267	8	1.69539	8	1.72598	8	1.70558	8		2.08287	8	2.02169	8	2.297	8	2.99039	8				0.163151		0.091772		0.040787		0.071379
2.07267	8	1.68519	8	1.70558	8	1.70558	8		2.08287	8	2.00129	8	2.28681	8	2.83744	8				0.152954		0.081575		0.03059		0.081576
2.05228	8	1.67499	8	1.69539	8	1.69539	8		2.08287	8	2.00129	8	2.27661	8	2.72527	8				0.142757		0.091772		0.03059		0.071379
2.02169	8	1.6648	8	1.68519	8	1.69539	8		2.08287	8	1.9911	8	2.26641	8	2.6437	8				0.13256		0.091772		0.020393		0.071379
1.9707	8	1.6648	8	1.67499	8	1.69539	8		2.08287	8	1.9911	8	2.25622	8	2.58252	8				0.13256		0.091772		0.020393		0.071379
1.91972	8	1.6648	8	1.67499	8	1.69539	8		2.07267	8	1.9911	8	2.24602	8	2.52134	8				0.122363		0.091772		0.020393		0.061182
1.86873	8	1.6648	8	1.6648	8	1.69539	8		2.07267	8	1.9911	8	2.24602	8	2.48055	8				0.122363		0.081575		0.020393		0.061182
1.82795	8	1.6648	8	1.67499	8	1.69539	8		2.07267	8	1.9911	8	2.24602	8	2.43976	8				0.13256		0.091772		0.020393		0.061182
1.78716	8	1.67499	8	1.68519	8	1.69539	8		2.07267	8	1.9911	8	2.24602	8	2.39897	8				0.142757		0.081575		0.020393		0.061182
1.76676	8	1.69539	8	1.69539	8	1.69539	8		2.07267	8	1.9911	8	2.24602	8	2.38877	8				0.142757		0.081575		0.020393		0.061182
1.74637	8	1.75657	8	1.73617	8	1.69539	8		2.07267	8	1.9809	8	2.23582	8	2.35819	8				0.152954		0.081575		0.020393		0.061182
1.73617	8	1.88913	8	1.80755	8	1.69539	8		2.06247	8	1.9911	8	2.23582	8	2.34799	8				0.152954		0.081575		0.020393		0.050985
1.72598	8	2.10326	8	1.95031	8	1.70558	8		2.06247	8	1.9911	8	2.24602	8	2.32759	8				0.163151		0.081575		0.020393		0.050985
1.71578	8	2.36838	8	2.17464	8	1.71578	8		2.06247	8	1.9911	8	2.24602	8	2.32759	8				0.173348		0.081575		0.020393		0.050985
1.71578	8	2.59271	8	2.43976	8	1.71578	8		2.07267	8	1.9809	8	2.24602	8	2.3174	8				0.173348		0.081575		0.020393		0.050985
1.70558	8	2.72527	8	2.67429	8	1.73617	8		2.06247	8	1.9911	8	2.24602	8	2.3072	8				0.183545		0.081575		0.020393		0.050985
1.70558	8	2.77626	8	2.83744	8	1.74637	8		2.06247	8	1.9911	8	2.24602	8	2.3072	8				0.183545		0.081575		0.020393		0.050985
1.70558	8	2.73547	9	2.92921	8	1.75657	8		2.07267	9	1.9911	9	2.25622	8	2.297	9				0.173348		0.071378		0.020393		0.061182
1.69539	9	2.6437	9	2.94961	9	1.76676	9		2.06247	9	1.9911	9	2.25622	9	2.297	9				0.173348		0.071378		0.020393		0.061182
1.69539	9	2.50094	9	2.89862	9	1.76676	9		2.07267	9	1.9911	9	2.26641	9	2.297	9				0.173348		0.071378		0.020393		0.061182
1.69539	9	2.33779	9	2.81704	9	1.77696	9		2.07267	9	1.9911	9	2.27661	9	2.297	9				0.173348		0.071378		0.020393		0.061182
1.69539	9	2.18484	9	2.70488	9	1.76676	9		2.07267	9	1.9911	9	2.28681	9	2.297	9
1.68519	9	2.03188	9	2.55193	9	1.76676	9		2.08287	9	1.9911	9	2.297	9	2.297	9
1.68519	9	1.92992	9	2.39897	9	1.75657	9		2.10326	9	1.9911	9	2.3072	9	2.297	9
1.68519	9	1.84834	9	2.23582	9	1.75657	9		2.11346	9	2.00129	9	2.3072	9	2.297	9
1.68519	9	1.78716	9	2.09307	9	1.75657	9		2.13385	9	2.00129	9	2.3072	9	2.3072	9
1.68519	9	1.73617	9	1.9809	9	1.75657	9		2.14405	9	2.01149	9	2.3072	9	2.3174	9
1.67499	9	1.70558	9	1.87893	9	1.76676	9		2.15425	9	2.01149	9	2.3072	9	2.3174	9
1.68519	9	1.67499	9	1.81775	9	1.76676	9		2.15425	9	2.01149	9	2.28681	9	2.32759	9
1.68519	9	1.6546	9	1.75657	9	1.75657	9		2.15425	9	2.02169	9	2.28681	9	2.34799	9
1.68519	9	1.6444	9	1.71578	9	1.76676	9		2.14405	9	2.02169	9	2.27661	9	2.35819	9
1.68519	9	1.6342	9	1.68519	9	1.76676	9		2.14405	9	2.01149	9	2.27661	9	2.35819	9
1.68519	9	1.62401	9	1.6648	9	1.76676	9		2.13385	9	2.01149	9	2.27661	9	2.36838	9
1.68519	9	1.62401	9	1.6444	9	1.76676	9		2.12366	9	2.01149	9	2.26641	9	2.36838	9
1.68519	9	1.61381	9	1.62401	9	1.77696	9		2.11346	9	2.01149	9	2.26641	9	2.36838	9
1.68519	9	1.61381	10	1.61381	9	1.77696	9		2.11346	10	2.01149	9	2.26641	9	2.35819	10
1.68519	10	1.59342	10	1.60361	10	1.77696	10		2.11346	10	2.01149	10	2.26641	10	2.34799	10
1.69539	10	1.59342	10	1.59342	10	1.78716	10		2.11346	10	2.01149	10	2.26641	10	2.33779	10
1.70558	10	1.58322	10	1.58322	10	1.78716	10		2.11346	10	2.01149	10	2.26641	10	2.32759	10
1.72598	10	1.58322	10	1.58322	10	1.78716	10		2.11346	10	2.01149	10	2.25622	10	2.3174	10
1.73617	10	1.57302	10	1.57302	10	1.78716	10		2.11346	10	2.01149	10	2.25622	10	2.3072	10
1.74637	10	1.57302	10	1.57302	10	1.79736	10		2.11346	10	2.01149	10	2.25622	10	2.3072	10
1.74637	10	1.56283	10	1.56283	10	1.79736	10		2.11346	10	2.01149	10	2.25622	10	2.297	10
1.75657	10	1.57302	10	1.56283	10	1.79736	10		2.10326	10	2.01149	10	2.25622	10	2.297	10
1.75657	10	1.56283	10	1.56283	10	1.79736	10		2.10326	10	2.01149	10	2.25622	10	2.297	10
1.74637	10	1.56283	10	1.56283	10	1.80755	10		2.10326	10	2.02169	10	2.26641	10	2.28681	10
1.74637	10	1.56283	10	1.56283	10	1.80755	10		2.10326	10	2.01149	10	2.26641	10	2.28681	10
1.73617	10	1.56283	10	1.55263	10	1.80755	10		2.09307	10	2.01149	10	2.26641	10	2.28681	10
1.73617	10	1.56283	10	1.56283	10	1.80755	10		2.09307	10	2.02169	10	2.26641	10	2.28681	10
1.73617	10	1.56283	10	1.55263	10	1.80755	10		2.09307	10	2.02169	10	2.26641	10	2.28681	10
1.73617	10	1.56283	10	1.55263	10	1.80755	10		2.09307	10	2.02169	10	2.27661	10	2.28681	10
1.73617	10	1.57302	10	1.55263	10	1.81775	10		2.09307	10	2.02169	10	2.28681	10	2.28681	10
1.73617	10	1.58322	10	1.56283	10	1.81775	10		2.10326	10	2.02169	10	2.3072	10	2.27661	10
1.73617	10	1.61381	10	1.56283	10	1.81775	10		2.10326	10	2.03188	10	2.3174	10	2.28681	11
1.73617	11	1.6342	11	1.57302	11	1.81775	11		2.11346	11	2.03188	11	2.32759	11	2.28681	11
1.73617	11	1.6546	11	1.60361	11	1.81775	11		2.13385	11	2.04208	11	2.33779	11	2.28681	11
1.73617	11	1.6648	11	1.62401	11	1.82795	11		2.15425	11	2.05228	11	2.34799	11	2.28681	11
1.73617	11	1.67499	11	1.6444	11	1.82795	11		2.17464	11	2.05228	11	2.34799	11	2.297	11
1.72598	11	1.6648	11	1.6546	11	1.82795	11		2.19503	11	2.05228	11	2.33779	11	2.297	11
1.72598	11	1.6648	11	1.6648	11	1.82795	11		2.21543	11	2.05228	11	2.33779	11	2.3072	11
1.72598	11	1.6444	11	1.6648	11	1.82795	11		2.22562	11	2.05228	11	2.32759	11	2.3174	11
1.72598	11	1.6342	11	1.6546	11	1.82795	11		2.23582	11	2.05228	11	2.3174	11	2.33779	11
1.72598	11	1.62401	11	1.6444	11	1.82795	11		2.23582	11	2.05228	11	2.3174	11	2.34799	11
1.72598	11	1.61381	11	1.62401	11	1.82795	11		2.23582	11	2.05228	11	2.3072	11	2.37858	11
1.71578	11	1.60361	11	1.61381	11	1.82795	11		2.21543	11	2.06247	11	2.297	11	2.38877	11
1.71578	11	1.60361	11	1.60361	11	1.83814	11		2.19503	11	2.05228	11	2.297	11	2.38877	11
1.72598	11	1.59342	11	1.60361	11	1.83814	11		2.18484	11	2.05228	11	2.297	11	2.38877	11
1.72598	11	1.59342	11	1.59342	11	1.83814	11		2.17464	11	2.05228	11	2.28681	11	2.37858	11
1.72598	11	1.59342	11	1.59342	11	1.83814	11		2.17464	11	2.05228	11	2.28681	11	2.36838	11
1.73617	11	1.58322	11	1.58322	11	1.83814	11		2.16444	11	2.05228	11	2.27661	11	2.35819	11
1.74637	11	1.58322	11	1.58322	11	1.83814	11		2.16444	11	2.05228	11	2.28681	11	2.34799	11
1.77696	11	1.57302	11	1.57302	11	1.83814	11		2.16444	11	2.05228	11	2.27661	11	2.33779	11
1.78716	12	1.56283	12	1.57302	12	1.83814	12		2.16444	12	2.04208	12	2.27661	12	2.32759	12
1.80755	12	1.56283	12	1.57302	12	1.84834	12		2.15425	12	2.05228	12	2.27661	12	2.3174	12
1.81775	12	1.56283	12	1.56283	12	1.84834	12		2.15425	12	2.05228	12	2.27661	12	2.3174	12
1.82795	12	1.56283	12	1.56283	12	1.84834	12		2.14405	12	2.05228	12	2.27661	12	2.3174	12
1.82795	12	1.56283	12	1.55263	12	1.84834	12		2.13385	12	2.05228	12	2.27661	12	2.3174	12
1.82795	12	1.57302	12	1.55263	12	1.84834	12		2.13385	12	2.05228	12	2.27661	12	2.3072	12
1.82795	12	1.60361	12	1.55263	12	1.85854	12		2.13385	12	2.05228	12	2.27661	12	2.3072	12
1.81775	12	1.6648	12	1.56283	12	1.84834	12		2.12366	12	2.06247	12	2.28681	12	2.3072	12
1.80755	12	1.72598	12	1.57302	12	1.85854	12		2.13385	12	2.06247	12	2.297	12	2.3072	12
1.80755	12	1.76676	12	1.59342	12	1.85854	12		2.13385	12	2.05228	12	2.297	12	2.3072	12
1.80755	12	1.79736	12	1.6444	12	1.85854	12		2.13385	12	2.06247	12	2.3072	12	2.297	12
1.79736	12	1.78716	12	1.70558	12	1.85854	12		2.14405	12	2.06247	12	2.3174	12	2.297	12
1.80755	12	1.76676	12	1.74637	12	1.85854	12		2.15425	12	2.06247	12	2.33779	12	2.297	12
1.79736	12	1.73617	12	1.75657	12	1.85854	12		2.17464	12	2.06247	12	2.34799	12	2.3072	12
1.79736	12	1.70558	12	1.74637	12	1.85854	12		2.19503	12	2.06247	12	2.34799	12	2.3072	12
1.79736	12	1.68519	12	1.73617	12	1.86873	12		2.22562	12	2.07267	12	2.35819	12	2.3072	12
1.79736	12	1.67499	12	1.69539	12	1.86873	12		2.24602	12	2.07267	12	2.35819	12	2.3174	12
1.78716	12	1.6648	12	1.67499	12	1.86873	12		2.27661	12	2.07267	12	2.34799	12	2.32759	12
1.78716	13	1.6546	13	1.6546	13	1.86873	13		2.297	13	2.07267	13	2.34799	13	2.33779	13
1.78716	13	1.6444	13	1.6444	13	1.86873	13		2.3072	13	2.07267	13	2.33779	13	2.35819	13
1.77696	13	1.62401	13	1.6342	13	1.86873	13		2.3072	13	2.07267	13	2.32759	13	2.36838	13
1.77696	13	1.61381	13	1.62401	13	1.86873	13		2.297	13	2.07267	13	2.3174	13	2.38877	13
1.77696	13	1.59342	13	1.60361	13	1.86873	13		2.27661	13	2.07267	13	2.3174	13	2.38877	13
1.77696	13	1.59342	13	1.60361	13	1.87893	13		2.25622	13	2.07267	13	2.3072	13	2.39897	13
1.77696	13	1.61381	13	1.59342	13	1.86873	13		2.23582	13	2.07267	13	2.3072	13	2.39897	13
1.77696	13	1.67499	13	1.58322	13	1.86873	13		2.22562	13	2.07267	13	2.297	13	2.38877	13
1.78716	13	1.80755	13	1.57302	13	1.86873	13		2.20523	13	2.07267	13	2.297	13	2.37858	13
1.79736	13	1.91972	13	1.57302	13	1.86873	13		2.20523	13	2.07267	13	2.297	13	2.36838	13
1.81775	13	1.9809	13	1.59342	13	1.86873	13		2.19503	13	2.08287	13	2.297	13	2.35819	13
1.82795	13	1.9707	13	1.6546	13	1.86873	13		2.19503	13	2.08287	13	2.28681	13	2.34799	13
1.85854	13	1.90952	13	1.75657	13	1.87893	13		2.18484	13	2.08287	13	2.28681	13	2.33779	13
1.86873	13	1.84834	13	1.85854	13	1.87893	13		2.17464	13	2.08287	13	2.28681	13	2.33779	13
1.88913	13	1.79736	13	1.90952	13	1.87893	13		2.16444	13	2.08287	13	2.27661	13	2.32759	13
1.89932	13	1.75657	13	1.90952	13	1.87893	13		2.16444	13	2.08287	13	2.28681	13	2.32759	13
1.89932	13	1.71578	13	1.85854	13	1.87893	13		2.15425	13	2.08287	13	2.28681	13	2.3174	13
1.89932	13	1.68519	13	1.78716	13	1.87893	13		2.15425	13	2.08287	13	2.28681	13	2.3174	13
1.89932	14	1.6648	14	1.74637	13	1.87893	14		2.15425	14	2.09307	14	2.28681	14	2.3174	14
1.89932	14	1.67499	14	1.69539	14	1.87893	14		2.15425	14	2.09307	14	2.297	14	2.3174	14
1.88913	14	1.75657	14	1.6648	14	1.87893	14		2.15425	14	2.09307	14	2.3072	14	2.3174	14
1.87893	14	1.88913	14	1.6342	14	1.88913	14		2.16444	14	2.09307	14	2.3072	14	2.3174	14
1.86873	14	2.00129	14	1.61381	14	1.87893	14		2.17464	14	2.09307	14	2.3174	14	2.3174	14
1.86873	14	2.06247	14	1.62401	14	1.88913	14		2.18484	14	2.09307	14	2.3174	14	2.3174	14
1.85854	14	2.05228	14	1.67499	14	1.88913	14		2.20523	14	2.09307	14	2.32759	14	2.3174	14
1.85854	14	1.9911	14	1.78716	14	1.88913	14		2.22562	14	2.09307	14	2.32759	14	2.32759	14
1.85854	14	1.92992	14	1.89932	14	1.88913	14		2.24602	14	2.09307	14	2.33779	14	2.32759	14
1.84834	14	1.86873	14	1.9707	14	1.88913	14		2.27661	14	2.10326	14	2.33779	14	2.32759	14
1.84834	14	1.81775	14	1.9707	14	1.88913	14		2.297	14	2.10326	14	2.32759	14	2.34799	14
1.84834	14	1.78716	14	1.92992	14	1.88913	14		2.297	14	2.09307	14	2.32759	14	2.34799	14
1.83814	14	1.77696	14	1.86873	14	1.88913	14		2.3072	14	2.09307	14	2.32759	14	2.35819	14
1.82795	14	1.81775	14	1.80755	14	1.88913	14		2.3072	14	2.09307	14	2.32759	14	2.36838	14
1.82795	14	1.89932	14	1.75657	14	1.88913	14		2.28681	14	2.09307	14	2.3174	14	2.37858	14
1.82795	14	1.9809	14	1.71578	14	1.88913	14		2.27661	14	2.09307	14	2.3174	14	2.36838	14
1.81775	14	2.01149	14	1.69539	14	1.88913	14		2.25622	14	2.09307	14	2.3072	14	2.36838	14
1.81775	14	1.9911	14	1.71578	14	1.88913	14		2.23582	14	2.09307	14	2.3072	14	2.36838	14
1.81775	15	1.94011	15	1.77696	14	1.88913	15		2.22562	15	2.08287	15	2.297	14	2.35819	15
1.81775	15	1.88913	15	1.85854	15	1.88913	15		2.21543	15	2.09307	15	2.297	15	2.35819	15
1.82795	15	1.84834	15	1.92992	15	1.89932	15		2.20523	15	2.09307	15	2.297	15	2.34799	15
1.82795	15	1.83814	15	1.94011	15	1.89932	15		2.19503	15	2.09307	15	2.28681	15	2.34799	15
1.83814	15	1.86873	15	1.90952	15	1.88913	15		2.18484	15	2.08287	15	2.28681	15	2.34799	15
1.85854	15	1.90952	15	1.84834	15	1.88913	15		2.18484	15	2.09307	15	2.28681	15	2.34799	15
1.86873	15	1.95031	15	1.79736	15	1.89932	15		2.18484	15	2.08287	15	2.28681	15	2.33779	15
1.87893	15	1.9605	15	1.76676	15	1.89932	15		2.17464	15	2.09307	15	2.28681	15	2.32759	15
1.89932	15	1.95031	15	1.77696	15	1.89932	15		2.17464	15	2.08287	15	2.28681	15	2.32759	15
1.90952	15	1.91972	15	1.81775	15	1.89932	15		2.18484	15	2.09307	15	2.28681	15	2.32759	15
1.91972	15	1.88913	15	1.85854	15	1.89932	15		2.18484	15	2.08287	15	2.28681	15	2.32759	15
1.92992	15	1.86873	15	1.89932	15	1.89932	15		2.19503	15	2.08287	15	2.297	15	2.32759	15
1.92992	15	1.86873	15	1.88913	15	1.89932	15		2.20523	15	2.08287	15	2.297	15	2.32759	15
1.94011	15	1.88913	15	1.86873	15	1.89932	15		2.21543	15	2.08287	15	2.297	15	2.32759	15
1.92992	15	1.90952	15	1.82795	15	1.89932	15		2.23582	15	2.08287	15	2.3072	15	2.32759	15
1.92992	15	1.92992	15	1.80755	15	1.89932	15		2.24602	15	2.08287	15	2.3072	15	2.32759	15
1.91972	15	1.92992	15	1.80755	15	1.89932	15		2.25622	15	2.08287	15	2.3072	15	2.33779	15
1.91972	15	1.92992	15	1.81775	15	1.89932	15		2.26641	15	2.08287	15	2.3072	15	2.33779	15
1.90952	16	1.90952	16	1.83814	15	1.89932	16		2.27661	16	2.08287	16	2.3072	15	2.33779	16
1.89932	16	1.89932	16	1.86873	16	1.89932	16		2.27661	16	2.08287	16	2.3072	16	2.34799	16
1.88913	16	1.88913	16	1.86873	16	1.89932	16		2.27661	16	2.08287	16	2.3072	16	2.34799	16
1.87893	16	1.88913	16	1.86873	16	1.89932	16		2.27661	16	2.08287	16	2.3072	16	2.35819	16
1.87893	16	1.89932	16	1.85854	16	1.89932	16		2.27661	16	2.08287	16	2.297	16	2.35819	16
1.86873	16	1.90952	16	1.83814	16	1.89932	16		2.25622	16	2.08287	16	2.297	16	2.35819	16
1.85854	16	1.90952	16	1.82795	16	1.89932	16		2.24602	16	2.08287	16	2.297	16	2.35819	16
1.84834	16	1.90952	16	1.82795	16	1.89932	16		2.23582	16	2.08287	16	2.297	16	2.34799	16
1.84834	16	1.89932	16	1.83814	16	1.89932	16		2.22562	16	2.07267	16	2.28681	16	2.35819	16
1.83814	16	1.88913	16	1.84834	16	1.89932	16		2.21543	16	2.08287	16	2.28681	16	2.34799	16
1.82795	16	1.88913	16	1.85854	16	1.89932	16		2.20523	16	2.08287	16	2.27661	16	2.34799	16
1.82795	16	1.89932	16	1.85854	16	1.89932	16		2.20523	16	2.08287	16	2.27661	16	2.34799	16
1.82795	16	1.89932	16	1.84834	16	1.89932	16		2.19503	16	2.08287	16	2.27661	16	2.33779	16
1.82795	16	1.89932	16	1.84834	16	1.89932	16		2.19503	16	2.07267	16	2.27661	16	2.33779	16
1.82795	16	1.89932	16	1.84834	16	1.90952	16		2.20523	16	2.08287	16	2.27661	16	2.33779	16
1.82795	16	1.88913	16	1.84834	16	1.89932	16		2.21543	16	2.07267	16	2.27661	16	2.33779	16
1.83814	16	1.88913	16	1.84834	16	1.89932	16		2.21543	16	2.07267	16	2.27661	16	2.33779	16
1.84834	16	1.89932	16	1.85854	16	1.89932	16		2.22562	16	2.07267	16	2.27661	16	2.33779	16
1.84834	17	1.89932	17	1.84834	16	1.89932	17		2.22562	17	2.07267	17	2.27661	16	2.32759	17
1.85854	17	1.89932	17	1.84834	17	1.89932	17		2.23582	17	2.07267	17	2.27661	17	2.32759	17
1.86873	17	1.89932	17	1.84834	17	1.89932	17		2.24602	17	2.07267	17	2.27661	17	2.32759	17
1.87893	17	1.88913	17	1.85854	17	1.89932	17		2.24602	17	2.07267	17	2.27661	17	2.32759	17
1.88913	17	1.88913	17	1.85854	17	1.89932	17		2.25622	17	2.07267	17	2.27661	17	2.32759	17
1.88913	17	1.88913	17	1.85854	17	1.88913	17		2.25622	17	2.07267	17	2.27661	17	2.32759	17
1.89932	17	1.88913	17	1.85854	17	1.88913	17		2.24602	17	2.06247	17	2.27661	17	2.33779	17
1.90952	17	1.89932	17	1.84834	17	1.88913	17		2.24602	17	2.06247	17	2.27661	17	2.33779	17
1.90952	17	1.89932	17	1.83814	17	1.88913	17		2.24602	17	2.06247	17	2.27661	17	2.33779	17
1.90952	17	1.89932	17	1.84834	17	1.88913	17		2.24602	17	2.06247	17	2.27661	17	2.33779	17
1.90952	17	1.89932	17	1.84834	17	1.88913	17		2.23582	17	2.06247	17	2.27661	17	2.33779	17
1.89932	17	1.88913	17	1.85854	17	1.87893	17		2.23582	17	2.06247	17	2.27661	17	2.33779	17
1.89932	17	1.88913	17	1.85854	17	1.87893	17		2.22562	17	2.06247	17	2.27661	17	2.33779	17
1.88913	17	1.88913	17	1.84834	17	1.87893	17		2.22562	17	2.06247	17	2.26641	17	2.33779	17
1.86873	17	1.88913	17	1.83814	17	1.86873	17		2.21543	17	2.06247	17	2.26641	17	2.33779	17
1.85854	17	1.88913	17	1.83814	17	1.86873	17		2.20523	17	2.05228	17	2.26641	17	2.33779	17
1.84834	17	1.88913	17	1.79736	17	1.86873	17		2.21543	17	2.05228	17	2.26641	17	2.33779	17
1.83814	17	1.87893	17	1.83814	17	1.86873	17		2.20523	17	2.05228	17	2.26641	17	2.33779	17
1.82795	17	1.87893	18	1.84834	17	1.86873	17		2.21543	18	2.05228	18	2.25622	17	2.32759	18
1.82795	18	1.87893	18	1.83814	18	1.86873	18		2.21543	18	2.05228	18	2.26641	18	2.32759	18
1.81775	18	1.87893	18	1.83814	18	1.86873	18		2.21543	18	2.04208	18	2.25622	18	2.32759	18
1.81775	18	1.87893	18	1.82795	18	1.85854	18		2.22562	18	2.04208	18	2.25622	18	2.32759	18
1.80755	18	1.86873	18	1.83814	18	1.85854	18		2.22562	18	2.04208	18	2.25622	18	2.32759	18
1.80755	18	1.86873	18	1.83814	18	1.85854	18		2.22562	18	2.04208	18	2.25622	18	2.32759	18
1.80755	18	1.86873	18	1.83814	18	1.85854	18		2.23582	18	2.03188	18	2.25622	18	2.3174	18
1.80755	18	1.86873	18	1.83814	18	1.85854	18		2.22562	18	2.03188	18	2.25622	18	2.3174	18
1.80755	18	1.89932	18	1.82795	18	1.84834	18		2.22562	18	2.03188	18	2.25622	18	2.3174	18
1.81775	18	1.85854	18	1.82795	18	1.84834	18		2.22562	18	2.03188	18	2.25622	18	2.3174	18
1.81775	18	1.85854	18	1.82795	18	1.84834	18		2.22562	18	2.02169	18	2.25622	18	2.3174	18
1.82795	18	1.85854	18	1.82795	18	1.84834	18		2.21543	18	2.02169	18	2.25622	18	2.3174	18
1.82795	18	1.84834	18	1.82795	18	1.84834	18		2.21543	18	2.02169	18	2.25622	18	2.3174	18
1.83814	18	1.84834	18	1.82795	18	1.83814	18		2.21543	18	2.02169	18	2.24602	18	2.3174	18
1.83814	18	1.84834	18	1.82795	18	1.83814	18		2.21543	18	2.02169	18	2.25622	18	2.3174	18
1.84834	18	1.83814	18	1.82795	18	1.83814	18		2.20523	18	2.02169	18	2.24602	18	2.3174	18
1.84834	18	1.83814	18	1.82795	18	1.83814	18		2.20523	18	2.02169	18	2.24602	18	2.3174	18
1.84834	18	1.83814	18	1.81775	18	1.83814	18		2.20523	18	2.01149	18	2.24602	18	2.3174	18
1.84834	18	1.82795	19	1.80755	18	1.83814	18		2.20523	19	2.01149	19	2.24602	18	2.3174	19
1.84834	19	1.82795	19	1.80755	19	1.82795	19		2.20523	19	2.01149	19	2.24602	19	2.3174	19
1.83814	19	1.81775	19	1.78716	19	1.82795	19		2.20523	19	2.01149	19	2.24602	19	2.3174	19
1.82795	19	1.80755	19	1.78716	19	1.82795	19		2.20523	19	2.00129	19	2.23582	19	2.3072	19
1.81775	19	1.79736	19	1.76676	19	1.82795	19		2.20523	19	2.00129	19	2.23582	19	2.3072	19
1.81775	19	1.78716	19	1.74637	19	1.82795	19		2.20523	19	2.00129	19	2.23582	19	2.3072	19
1.79736	19	1.76676	19	1.72598	19	1.82795	19		2.20523	19	1.9911	19	2.23582	19	2.3072	19
1.78716	19	1.75657	19	1.71578	19	1.82795	19		2.19503	19	1.9911	19	2.23582	19	2.3072	19
1.78716	19	1.74637	19	1.69539	19	1.82795	19		2.20523	19	1.9911	19	2.23582	19	2.297	19
1.78716	19	1.73617	19	1.68519	19	1.81775	19		2.19503	19	1.9911	19	2.23582	19	2.297	19
1.77696	19	1.72598	19	1.67499	19	1.81775	19		2.19503	19	1.9911	19	2.23582	19	2.297	19
1.78716	19	1.70558	19	1.6648	19	1.81775	19		2.19503	19	1.9809	19	2.23582	19	2.297	19
1.78716	19	1.68519	19	1.6444	19	1.81775	19		2.18484	19	1.9809	19	2.23582	19	2.28681	19
1.78716	19	1.6648	19	1.6342	19	1.81775	19		2.18484	19	1.9809	19	2.23582	19	2.28681	19
1.78716	19	1.6648	19	1.62401	19	1.81775	19		2.18484	19	1.9707	19	2.23582	19	2.28681	19
1.79736	19	1.6648	19	1.61381	19	1.81775	19		2.18484	19	1.9707	19	2.22562	19	2.28681	19
1.79736	19	1.6648	19	1.60361	19	1.80755	19		2.18484	19	1.9707	19	2.22562	19	2.28681	19
1.79736	19	1.6546	19	1.60361	19	1.80755	19		2.18484	19	1.9605	19	2.22562	19	2.27661	19
1.80755	19	1.6546	20	1.60361	19	1.80755	19		2.18484	20	1.9605	19	2.22562	19	2.27661	20
1.80755	20	1.6546	20	1.60361	20	1.80755	20		2.18484	20	1.9605	20	2.22562	20	2.27661	20
1.80755	20	1.6546	20	1.59342	20	1.80755	20		2.18484	20	1.9605	20	2.22562	20	2.27661	20
1.79736	20	1.6546	20	1.59342	20	1.80755	20		2.18484	20	1.9605	20	2.22562	20	2.27661	20
1.79736	20	1.6546	20	1.59342	20	1.80755	20		2.18484	20	1.95031	20	2.21543	20	2.27661	20
1.79736	20	1.6546	20	1.59342	20	1.79736	20		2.18484	20	1.95031	20	2.22562	20	2.27661	20
1.79736	20	1.6546	20	1.59342	20	1.79736	20		2.18484	20	1.95031	20	2.22562	20	2.27661	20
1.78716	20	1.6444	20	1.59342	20	1.79736	20		2.17464	20	1.95031	20	2.21543	20	2.26641	20
1.78716	20	1.6444	20	1.59342	20	1.79736	20		2.18484	20	1.95031	20	2.22562	20	2.26641	20
1.77696	20	1.6546	20	1.59342	20	1.78716	20		2.17464	20	1.95031	20	2.21543	20	2.25622	20
1.77696	20	1.6444	20	1.59342	20	1.79736	20		2.17464	20	1.95031	20	2.21543	20	2.25622	20
1.77696	20	1.6546	20	1.60361	20	1.79736	20		2.17464	20	1.95031	20	2.21543	20	2.24602	20
1.77696	20	1.6546	20	1.60361	20	1.78716	20		2.17464	20	1.94011	20	2.21543	20	2.24602	20
1.77696	20	1.6546	20	1.60361	20	1.78716	20		2.17464	20	1.94011	20	2.21543	20	2.24602	20
1.78716	20	1.6546	20	1.60361	20	1.78716	20		2.17464	20	1.94011	20	2.21543	20	2.24602	20
1.78716	20	1.6546	20	1.60361	20	1.78716	20		2.17464	20	1.94011	20	2.21543	20	2.23582	20
1.78716	20	1.6546	20	1.60361	20	1.78716	20		2.17464	20	1.92992	20	2.20523	20	2.23582	20
1.78716	20	1.6546	20	1.61381	20	1.78716	20		2.17464	20	1.92992	20	2.20523	20	2.23582	20
1.78716	20	1.6546	20	1.61381	20	1.78716	20		2.17464	20	1.92992	20	2.20523	20	2.23582	21
1.78716	21	1.6648	21	1.61381	21	1.78716	21		2.17464	21	1.92992	21	2.20523	21	2.22562	21
1.78716	21	1.6648	21	1.61381	21	1.78716	21		2.16444	21	1.92992	21	2.20523	21	2.22562	21
1.78716	21	1.6648	21	1.61381	21	1.78716	21		2.17464	21	1.92992	21	2.20523	21	2.22562	21
1.78716	21	1.6648	21	1.61381	21	1.78716	21		2.17464	21	1.91972	21	2.20523	21	2.22562	21
1.78716	21	1.6648	21	1.61381	21	1.78716	21		2.17464	21	1.91972	21	2.19503	21	2.21543	21
1.78716	21	1.67499	21	1.61381	21	1.78716	21		2.17464	21	1.92992	21	2.19503	21	2.21543	21
1.78716	21	1.67499	21	1.62401	21	1.78716	21		2.17464	21	1.92992	21	2.19503	21	2.21543	21
1.78716	21	1.67499	21	1.62401	21	1.78716	21		2.17464	21	1.92992	21	2.19503	21	2.21543	21
1.78716	21	1.67499	21	1.62401	21	1.78716	21		2.17464	21	1.91972	21	2.19503	21	2.20523	21
1.79736	21	1.68519	21	1.62401	21	1.78716	21		2.17464	21	1.91972	21	2.18484	21	2.20523	21
1.79736	21	1.68519	21	1.62401	21	1.78716	21		2.17464	21	1.91972	21	2.18484	21	2.20523	21
1.79736	21	1.68519	21	1.62401	21	1.78716	21		2.17464	21	1.91972	21	2.18484	21	2.19503	21
1.79736	21	1.68519	21	1.62401	21	1.78716	21		2.18484	21	1.90952	21	2.18484	21	2.19503	21
1.80755	21	1.68519	21	1.6342	21	1.78716	21		2.18484	21	1.91972	21	2.18484	21	2.19503	21
1.79736	21	1.69539	21	1.6342	21	1.78716	21		2.18484	21	1.91972	21	2.17464	21	2.19503	21
1.80755	21	1.69539	21	1.6444	21	1.78716	21		2.18484	21	1.91972	21	2.17464	21	2.18484	21
1.79736	21	1.69539	21	1.6342	21	1.78716	21		2.18484	21	1.91972	21	2.17464	21	2.18484	21
1.80755	21	1.69539	21	1.6444	21	1.78716	21		2.18484	21	1.91972	21	2.17464	21	2.18484	21
1.80755	22	1.69539	22	1.6444	22	1.78716	22		2.18484	22	1.91972	22	2.17464	22	2.17464	22
1.80755	22	1.70558	22	1.6444	22	1.78716	22		2.18484	22	1.91972	22	2.16444	22	2.17464	22
1.80755	22	1.70558	22	1.6546	22	1.78716	22		2.18484	22	1.91972	22	2.16444	22	2.16444	22
1.80755	22	1.70558	22	1.6546	22	1.78716	22		2.18484	22	1.91972	22	2.16444	22	2.16444	22
1.81775	22	1.71578	22	1.6546	22	1.78716	22		2.18484	22	1.91972	22	2.16444	22	2.16444	22
1.81775	22	1.72598	22	1.6648	22	1.78716	22		2.17464	22	1.91972	22	2.16444	22	2.16444	22
1.81775	22	1.72598	22	1.67499	22	1.78716	22		2.18484	22	1.92992	22	2.15425	22	2.15425	22
1.81775	22	1.73617	22	1.68519	22	1.78716	22		2.18484	22	1.92992	22	2.15425	22	2.15425	22
1.81775	22	1.74637	22	1.69539	22	1.78716	22		2.17464	22	1.92992	22	2.15425	22	2.15425	22
1.81775	22	1.74637	22	1.70558	22	1.78716	22		2.18484	22	1.92992	22	2.14405	22	2.15425	22
1.82795	22	1.74637	22	1.71578	22	1.78716	22		2.17464	22	1.92992	22	2.14405	22	2.15425	22
1.82795	22	1.74637	22	1.72598	22	1.79736	22		2.17464	22	1.91972	22	2.14405	22	2.15425	22
1.82795	22	1.74637	22	1.72598	22	1.78716	22		2.17464	22	1.92992	22	2.13385	22	2.15425	22
1.82795	22	1.74637	22	1.72598	22	1.78716	22		2.17464	22	1.92992	22	2.13385	22	2.15425	22
1.82795	22	1.74637	22	1.71578	22	1.78716	22		2.17464	22	1.92992	22	2.13385	22	2.15425	22
1.82795	22	1.74637	22	1.71578	22	1.78716	22		2.17464	22	1.92992	22	2.12366	22	2.14405	22
1.82795	22	1.75657	22	1.70558	22	1.78716	22		2.17464	22	1.92992	22	2.12366	22	2.14405	22
1.82795	22	1.76676	22	1.70558	22	1.78716	22		2.17464	22	1.92992	22	2.11346	22	2.14405	22
1.82795	23	1.77696	23	1.70558	23	1.78716	23		2.17464	23	1.94011	23	2.11346	23	2.14405	23
1.83814	23	1.79736	23	1.70558	23	1.78716	23		2.17464	23	1.94011	23	2.11346	23	2.14405	23
1.83814	23	1.82795	23	1.70558	23	1.78716	23		2.17464	23	1.94011	23	2.11346	23	2.14405	23
1.83814	23	1.87893	23	1.71578	23	1.78716	23		2.17464	23	1.95031	23	2.10326	23	2.14405	23
1.83814	23	1.92992	23	1.74637	23	1.78716	23		2.16444	23	1.95031	23	2.10326	23	2.14405	23
1.83814	23	1.9911	23	1.81775	23	1.78716	23		2.16444	23	1.95031	23	2.10326	23	2.14405	23
1.83814	23	2.03188	23	1.9605	23	1.78716	23		2.16444	23	1.95031	23	2.10326	23	2.14405	23
1.83814	23	2.06247	23	2.09307	23	1.78716	23		2.16444	23	1.9605	23	2.10326	23	2.13385	23
1.83814	23	2.07267	23	2.17464	23	1.78716	23		2.16444	23	1.9605	23	2.09307	23	2.13385	23
1.82795	23			2.20523	23	1.78716	23		2.16444	23	1.9707	23	2.09307	23	2.13385	23
1.83814	23			2.22562	23	1.78716	23		2.16444	23	1.9809	23	2.09307	23	2.13385	23
1.82795	23					1.78716	23		2.15425	23	1.9809	23	2.09307	23	2.13385	23
1.82795	23					1.78716	23		2.15425	23	1.9911	23	2.09307	23	2.13385	23
1.82795	23					1.78716	23		2.15425	23	1.9911	23	2.09307	23	2.13385	23
1.81775	23					1.78716	23		2.15425	23	2.00129	23	2.08287	23	2.12366	23
1.81775	23					1.77696	23		2.15425	23	2.01149	23	2.08287	23	2.12366	23
1.81775	23					1.77696	23		2.15425	23	2.01149	23	2.08287	23	2.12366	23
1.80755	23					1.77696	23		2.15425	23	2.02169	23	2.08287	23	2.11346	23
1.80755	24					1.77696	23		2.15425	24	2.02169	24	2.08287	23	2.12366	24
1.79736	24					1.76676	23		2.15425	24	2.03188	24	2.08287	23	2.12366	24
1.79736	24					1.76676	23		2.15425	24	2.05228	24	2.08287	23	2.12366	24
1.79736	24					1.76676	23		2.15425	24	2.07267	24	2.07267	23	2.11346	24
1.78716	24					1.76676	23		2.15425	24	2.11346	24	2.07267	23	2.11346	24
1.78716	24					1.75657	23		2.14405	24			2.07267	23	2.11346	24
1.78716	24					1.75657	23		2.14405	24			2.07267	23	2.11346	24
1.78716	24					1.74637	23		2.13385	24			2.07267	23	2.11346	24
1.78716	24					1.75657	23		2.13385	24			2.06247	23	2.11346	24
1.78716	24					1.74637	23		2.14405	24			2.05228	23	2.11346	24
1.78716	24					1.74637	23		2.16444	24			2.06247	23	2.12366	24
1.78716	24					1.75657	23		2.15425	24			2.08287	23	2.12366	24
1.78716	24					1.74637	23		2.15425	24			2.13385	23	2.12366	24
1.78716	24					1.74637	23		2.17464	24			2.19503	23	2.12366	24
1.78716	24					1.74637	23		2.15425	24			2.26641	23	2.12366	24
1.78716	24					1.74637	23		2.15425	24			2.3174	23	2.12366	24
1.78716	24					1.74637	23		2.16444	24					2.11346	24
1.77696	24					1.74637	23		2.16444	24					2.11346	24
1.76676	24					1.74637	23		2.16444	25					2.10326	25
1.77696	24					1.73617	23		2.15425	25					2.09307	25
1.80755	24					1.73617	23		2.14405	25					2.10326	25
1.88913	24					1.74637	23		2.13385	25					2.14405	25
1.94011	24					1.75657	23		2.12366	25					2.20523	25
2.01149	24					1.79736	23		2.11346	25					2.27661	25
2.08287	24					1.82795	23		2.11346	25
2.12366	24					1.87893	23		2.11346	25
2.14405	24					1.91972	23
2.15425	24
2.17464	24
2.18484	24
2.17464	24
