# Supplementary material for: Inhibitors of eIF1A-ribosome interaction unveil uORF-dependent regulation of translation initiation and antitumor and antiviral effects
Source: EMBO J. 2025 May 12;44(13):3853–71. doi: 10.1038/s44318-025-00449-6 (PMC12216609; doi:10.1038/s44318-025-00449-6)
Supplement: Supplementary file 6 — Source data Fig. 4 [file 44318_2025_449_MOESM6_ESM.zip › Figure 4/241024 Figure 4I.xlsx]

## Sheet: ورقة1
Polysomes data
8214	frac	3638	frac	DMSO	frac																					relative to not having C+5					average
1.43027	0	1.3181	0	1.26712	1				I picked samples 11-25 (15 samples each)																	IRF7	Kozak	C+5	C+5 (Kozak)			IRF7	kozak	C+5	C+5 (Kozak)
2.43976	0	2.22562	0	1.69539	1				also the totals of all																3638						3638	1	1	1.0599	0.871971
3.52063	0	3.40847	0	2.83744	1																					1	1	1.03517	0.992058		8214	1	1	1.06248	0.873304
3.88772	0	3.89792	0	3.78575	1																					1	1	0.896631	0.884833
3.86733	0	3.86733	0	3.87752	1																					1	1	0.946571	0.654532
3.84693	0	3.85713	0	3.86733	1																					1	1	1.27777	0.935802
3.84693	0	3.83674	0	3.84693	1																					1	1	1.14338	0.89263		SEM
3.82654	0	3.82654	0	3.83674	1																				8214							IRF7	A-3 (Kozak)	C+5	C+5 (Kozak)
3.82654	0	3.81634	0	3.82654	1																					1	1	0.92561	0.924775		3638	0	0	0.108713	0.0910818
3.81634	0	3.81634	0	3.81634	1																					1	1	0.956728	0.877869		8214	0	0	0.13511	0.038112
3.80614	0	3.80614	0	3.81634	1																					1	1	1.02541	0.817269
3.80614	0	3.79595	0	3.80614	1																					1	1	1.34219			t.test	IRF7		Kozak
3.79595	0	3.79595	0	3.80614	2																										3638	0.216393		0.045179
3.79595	0	3.79595	0	3.79595	2																										8214	0.279881		0.0276821
3.78575	0	3.78575	0	3.79595	2
3.78575	0	3.78575	0	3.79595	2
3.78575	0	3.78575	0	3.79595	2
3.78575	0	3.78575	0	3.79595	2
3.78575	0	3.78575	0	3.80614	2
3.79595	0	3.79595	0	3.81634	2
3.79595	0	3.79595	0	3.82654	2
3.80614	0	3.80614	0	3.84693	2
3.82654	0	3.82654	0	3.86733	2
3.83674	0	3.84693	0	3.88772	2
3.85713	0	3.86733	0	3.90811	3
3.86733	0	3.88772	0	3.55122	3
3.88772	0	3.90811	0	3.22492	3
3.90811	0	3.53083	0	2.93941	3
3.6124	0	3.19433	0	2.68449	3
3.34728	0	2.90882	0	2.48055	3
3.12295	0	2.65389	0	2.297	3
2.91901	0	2.43976	0	2.13385	3
2.74567	0	2.26641	0	1.9911	3
2.58252	0	2.10326	0	1.84834	3
2.43976	0	1.9809	0	1.73617	3
2.297	0	1.86873	0	1.6342	3
2.16444	0	1.77696	0	1.55263	4
2.04208	0	1.68519	0	1.48125	4
1.92992	0	1.61381	0	1.40987	4
1.82795	0	1.54243	0	1.35889	4
1.73617	0	1.49145	0	1.3181	4
1.6546	0	1.44046	0	1.28751	4
1.58322	0	1.40987	0	1.26712	4
1.51184	0	1.37928	0	1.25692	4
1.47105	0	1.34869	0	1.24672	4
1.42007	0	1.3283	0	1.23653	4
1.39968	0	1.3181	0	1.21613	4
1.36909	0	1.29771	0	1.20593	4
1.34869	0	1.27731	0	1.19574	5
1.3283	0	1.25692	0	1.19574	5
1.3079	0	1.25692	0	1.21613	5
1.28751	0	1.26712	0	1.25692	5
1.27731	0	1.29771	0	1.3181	5
1.27731	0	1.35889	0	1.39968	5
1.28751	0	1.44046	0	1.49145	5
1.3079	0	1.52204	0	1.57302	5
1.34869	0	1.59342	0	1.6342	5
1.42007	0	1.62401	0	1.6546	5
1.49145	0	1.61381	0	1.62401	5
1.56283	0	1.55263	0	1.55263	5
1.6444	0	1.48125	0	1.46086	0
1.69539	0	1.39968	0	1.36909	0
1.71578	0	1.3283	0	1.28751	0
1.70558	0	1.26712	0	1.22633	0
1.6546	0	1.22633	0	1.17534	0
1.57302	0	1.19574	0	1.15495	0
1.49145	0	1.17534	0	1.13456	0
1.39968	0	1.16515	0	1.12436	0
1.3181	0	1.15495	0	1.11416	0
1.25692	0	1.14475	0	1.11416	0
1.20593	0	1.13456	0	1.11416	0
1.18554	0	1.13456	0	1.12436	0
1.16515	0	1.13456	0	1.14475	0
1.15495	0	1.15495	0	1.20593	0
1.14475	0	1.16515	0	1.3079	0
1.13456	0	1.20593	0	1.43027	0
1.13456	0	1.28751	0	1.57302	0
1.13456	0	1.38948	0	1.6648	0
1.15495	0	1.51184	0	1.72598	0
1.18554	0	1.62401	0	1.72598	0
1.24672	0	1.68519	0	1.6648	0
1.34869	0	1.67499	0	1.58322	0
1.45066	0	1.61381	0	1.49145	0
1.56283	0	1.52204	0	1.39968	0
1.6444	0	1.44046	0	1.3283	0
1.69539	0	1.36909	0	1.27731	0
1.69539	0	1.3181	0	1.24672	0
1.6546	0	1.27731	0	1.23653	0
1.59342	0	1.25692	0	1.23653	0
1.50164	0	1.25692	0	1.26712	0
1.42007	0	1.26712	0	1.39968	0
1.34869	0	1.3181	0	1.80755	0
1.29771	0	1.45066	0	2.51114	0
1.27731	0	1.73617	0	3.23512	0
1.26712	0	2.23582	0	3.75516	0
1.27731	0	2.82724	0	3.89792	0
1.3181	0	3.37787	0	3.89792	0
1.43027	0	3.79595	0	3.90811	0
1.74637	0	3.89792	0	3.6328	0
2.297	0	3.88772	0	3.22492	0
2.97	0	3.89792	0	2.77626	0
3.55122	0	3.89792	0	2.37858	0
3.90811	0	3.86733	0	2.08287	0
3.89792	0	3.53083	0	1.88913	0
3.89792	0	3.11275	0	1.75657	0
3.89792	0	2.67429	0	1.6546	0
3.55122	0	2.297	0	1.57302	0
3.12295	0	2.03188	0	1.51184	0
2.68449	0	1.84834	0	1.46086	0
2.32759	0	1.72598	0	1.40987	0
2.06247	0	1.6342	0	1.36909	0
1.86873	0	1.55263	0	1.33849	0
1.74637	0	1.49145	0	1.29771	0
1.6444	0	1.43027	0	1.26712	0
1.56283	0	1.38948	0	1.23653	0
1.50164	0	1.33849	0	1.21613	0
1.44046	0	1.3181	0	1.19574	0
1.38948	0	1.28751	0	1.17534	0
1.33849	0	1.25692	0	1.16515	0
1.29771	0	1.23653	0	1.15495	0
1.26712	0	1.21613	0	1.14475	0
1.23653	0	1.20593	0	1.14475	0
1.20593	0	1.18554	0	1.15495	0
1.17534	0	1.17534	0	1.16515	0
1.16515	0	1.17534	0	1.17534	0
1.14475	0	1.17534	0	1.20593	0
1.13456	0	1.17534	0	1.21613	0
1.11416	0	1.17534	0	1.23653	0
1.10397	0	1.18554	0	1.23653	0
1.10397	0	1.19574	0	1.22633	0
1.09377	0	1.20593	0	1.20593	0
1.10397	0	1.21613	0	1.18554	0
1.11416	0	1.21613	0	1.16515	0
1.13456	0	1.22633	0	1.14475	0
1.15495	0	1.21613	0	1.12436	0
1.17534	0	1.19574	0	1.11416	0
1.19574	0	1.17534	0	1.10397	0
1.20593	0	1.15495	0	1.09377	0
1.20593	0	1.12436	0	1.09377	0
1.19574	0	1.10397	0	1.08357	0
1.17534	0	1.09377	0	1.07337	0
1.15495	0	1.08357	0	1.06318	0
1.13456	0	1.07337	0	1.05298	0
1.10397	0	1.06318	0	1.05298	0
1.08357	0	1.05298	0	1.04278	0
1.07337	0	1.05298	0	1.04278	0
1.06318	0	1.04278	0	1.04278	0
1.05298	0	1.04278	0	1.04278	0
1.04278	0	1.03259	0	1.04278	0
1.03259	0	1.03259	0	1.05298	0
1.02239	0	1.02239	0	1.07337	0
1.01219	0	1.02239	0	1.09377	0
1.01219	0	1.02239	0	1.12436	0
1.002	0	1.02239	0	1.15495	0
1.002	0	1.03259	0	1.17534	0
1.002	0	1.03259	0	1.18554	0
1.002	0	1.05298	0	1.17534	0
1.002	0	1.07337	0	1.17534	0
1.01219	0	1.09377	0	1.15495	0
1.02239	0	1.12436	0	1.13456	0
1.04278	0	1.13456	0	1.12436	0
1.07337	0	1.15495	0	1.11416	0
1.09377	0	1.15495	0	1.10397	0
1.12436	0	1.13456	0	1.09377	0
1.14475	0	1.12436	0	1.08357	0
1.15495	0	1.10397	0	1.08357	0
1.15495	0	1.09377	0	1.07337	0
1.14475	0	1.08357	0	1.06318	0
1.13456	0	1.06318	0	1.05298	0
1.11416	0	1.05298	0	1.05298	0
1.09377	0	1.05298	0	1.05298	0
1.07337	0	1.04278	0	1.04278	0
1.06318	0	1.04278	0	1.04278	0
1.05298	0	1.03259	0	1.05298	0
1.04278	0	1.03259	0	1.05298	0
1.03259	0	1.03259	0	1.07337	0
1.02239	0	1.02239	0	1.09377	0
1.02239	0	1.02239	0	1.12436	0
1.01219	0	1.03259	0	1.15495	0
1.01219	0	1.03259	0	1.17534	0
1.01219	0	1.04278	0	1.19574	0
1.01219	0	1.04278	0	1.19574	0
1.02239	0	1.06318	0	1.18554	0
1.03259	0	1.07337	0	1.17534	0
1.04278	0	1.09377	0	1.17534	0
1.05298	0	1.12436	0	1.15495	0
1.07337	0	1.14475	0	1.13456	0
1.09377	0	1.15495	0	1.12436	0
1.12436	0	1.16515	0	1.11416	0
1.14475	0	1.15495	0	1.10397	0
1.15495	0	1.14475	0	1.09377	0
1.15495	0	1.12436	0	1.09377	0
1.15495	0	1.10397	0	1.08357	0
1.14475	0	1.09377	0	1.07337	0
1.13456	0	1.08357	0	1.07337	0
1.12436	0	1.07337	0	1.06318	0
1.10397	0	1.06318	0	1.06318	0
1.09377	0	1.05298	0	1.06318	0
1.08357	0	1.04278	0	1.06318	0
1.07337	0	1.04278	0	1.06318	0
1.06318	0	1.04278	0	1.07337	0
1.05298	0	1.04278	0	1.09377	0
1.05298	0	1.03259	0	1.10397	0
1.04278	0	1.04278	0	1.13456	0
1.03259	0	1.04278	0	1.15495	0
1.03259	0	1.04278	0	1.16515	0
1.02239	0	1.05298	0	1.17534	0
1.03259	0	1.05298	0	1.17534	0
1.03259	0	1.07337	0	1.17534	0
1.03259	0	1.09377	0	1.17534	0
1.05298	0	1.09377	0	1.16515	0
1.06318	0	1.11416	0	1.14475	0
1.07337	0	1.13456	0	1.13456	0
1.09377	0	1.13456	0	1.12436	0
1.12436	0	1.14475	0	1.11416	0
1.13456	0	1.14475	0	1.10397	0
1.14475	0	1.13456	0	1.09377	0
1.15495	0	1.12436	0	1.09377	0
1.15495	0	1.10397	0	1.08357	0
1.14475	0	1.09377	0	1.07337	0
1.13456	0	1.08357	0	1.07337	0
1.13456	0	1.07337	0	1.07337	0
1.12436	0	1.06318	0	1.06318	0
1.10397	0	1.05298	0	1.07337	0
1.09377	0	1.05298	0	1.07337	0
1.08357	0	1.04278	0	1.08357	0
1.07337	0	1.04278	0	1.09377	0
1.06318	0	1.04278	0	1.10397	0
1.05298	0	1.04278	0	1.11416	0
1.04278	0	1.04278	0	1.12436	0
1.04278	0	1.05298	0	1.13456	0
1.04278	0	1.05298	0	1.14475	0
1.03259	0	1.06318	0	1.14475	0
1.04278	0	1.07337	0	1.14475	0
1.04278	0	1.08357	0	1.13456	0
1.05298	0	1.09377	0	1.13456	0
1.06318	0	1.09377	0	1.12436	0
1.07337	0	1.10397	0	1.11416	0
1.08357	0	1.10397	0	1.10397	0
1.09377	0	1.11416	0	1.09377	0
1.10397	0	1.11416	0	1.09377	0
1.11416	0	1.10397	0	1.08357	0
1.11416	0	1.10397	0	1.07337	0
1.11416	0	1.09377	0	1.07337	0
1.12436	0	1.09377	0	1.07337	0
1.11416	0	1.07337	0	1.06318	0
1.10397	0	1.07337	0	1.07337	0
1.09377	0	1.05298	0	1.07337	0
1.09377	0	1.05298	0	1.07337	0
1.07337	0	1.04278	0	1.07337	0
1.07337	0	1.04278	0	1.08357	0
1.05298	0	1.04278	0	1.09377	0
1.05298	0	1.04278	0	1.09377	0
1.04278	0	1.04278	0	1.10397	0
1.04278	0	1.05298	0	1.10397	0
1.03259	0	1.05298	0	1.10397	0
1.03259	0	1.05298	0	1.10397	0
1.03259	0	1.07337	0	1.10397	0
1.04278	0	1.07337	0	1.10397	0
1.04278	0	1.07337	0	1.09377	0
1.05298	0	1.07337	0	1.09377	0
1.05298	0	1.07337	0	1.08357	0
1.06318	0	1.08357	0	1.08357	0
1.07337	0	1.08357	0	1.07337	0
1.07337	0	1.08357	0	1.06318	0
1.07337	0	1.07337	0	1.06318	0
1.07337	0	1.07337	0	1.06318	0
1.08357	0	1.07337	0	1.06318	0
1.07337	0	1.06318	0	1.06318	0
1.07337	0	1.06318	0	1.06318	0
1.07337	0	1.05298	0	1.06318	0
1.07337	0	1.04278	0	1.06318	0
1.06318	0	1.04278	0	1.07337	0
1.05298	0	1.04278	0	1.07337	0
1.04278	0	1.04278	0	1.07337	0
1.04278	0	1.04278	0	1.07337	0
1.04278	0	1.04278	0	1.07337	0
1.03259	0	1.04278	0	1.07337	0
1.03259	0	1.04278	0	1.08357	0
1.03259	0	1.04278	0	1.07337	0
1.03259	0	1.05298	0	1.07337	0
1.03259	0	1.05298	0	1.07337	0
1.03259	0	1.05298	0	1.07337	0
1.04278	0	1.05298	0	1.06318	0
1.04278	0	1.05298	0	1.05298	0
1.04278	0	1.05298	0	1.05298	0
1.04278	0	1.04278	0	1.05298	0
1.04278	0	1.04278	0	1.05298	0
1.05298	0	1.04278	0	1.05298	0
1.04278	0	1.04278	0	1.05298	0
1.05298	0	1.04278	0	1.05298	0
1.04278	0	1.04278	0	1.05298	0
1.04278	0	1.04278	0	1.05298	0
1.04278	0	1.03259	0	1.05298	0
1.04278	0	1.03259	0	1.05298	0
1.03259	0	1.03259	0	1.05298	0
1.03259	0	1.03259	0	1.05298	0
1.02239	0	1.03259	0	1.05298	0
1.02239	0	1.03259	0	1.05298	0
1.02239	0	1.02239	0	1.05298	0
1.02239	0	1.02239	0	1.05298	0
1.02239	0	1.03259	0	1.05298	0
1.01219	0	1.03259	0	1.05298	0
1.02239	0	1.03259	0	1.04278	0
1.02239	0	1.03259	0	1.04278	0
1.02239	0	1.03259	0	1.04278	0
1.02239	0	1.02239	0	1.04278	0
1.02239	0	1.03259	0	1.04278	0
1.02239	0	1.02239	0	1.04278	0
1.02239	0	1.02239	0	1.04278	0
1.02239	0	1.02239	0	1.04278	0
1.02239	0	1.02239	0	1.04278	0
1.02239	0	1.02239	0	1.03259	0
1.02239	0	1.01219	0	1.03259	0
1.02239	0	1.01219	0	1.03259	0
1.01219	0	1.01219	0	1.03259	0
1.01219	0	1.01219	0	1.03259	0
1.01219	0	1.01219	0	1.03259	0
1.01219	0	1.01219	0	1.03259	0
1.01219	0	1.01219	0	1.03259	0
1.002	0	1.01219	0	1.03259	0
1.01219	0	1.01219	0	1.03259	0
1.01219	0	1.01219	0	1.02239	0
1.002	0	1.01219	0	1.02239	0
1.002	0	1.01219	0	1.02239	0
1.01219	0	1.01219	0	1.03259	0
1.01219	0	1.01219	0	1.02239	0
1.002	0	1.002	0	1.02239	0
1.002	0	1.002	0	1.02239	0
1.01219	0	1.002	0	1.02239	0
1.002	0	1.002	0	1.02239	0
1.002	0	1.002	0	1.02239	0
1.002	0	1.002	0	1.02239	0
1.002	0	1.002	0	1.02239	0
1.002	0	1.002	0	1.02239	0
1.002	0	1.002	0	1.02239	0
1.002	0	1.002	0	1.02239	0
1.002	0	1.002	0	1.01219	0
1.002	0	0.9918	0	1.01219	0
0.9918	0	0.9918	0	1.01219	0
0.9918	0	0.9918	0	1.01219	0
0.9918	0	0.9918	0	1.002	0
0.9918	0	0.9918	0	1.01219	0
0.9918	0	0.9918	0	1.002	0
0.9918	0	0.9918	0	1.002	0
0.9918	0	0.9918	0	1.002	0
0.981603	0	0.9918	0	1.002	0
