# Supplementary material for: Inhibitors of eIF1A-ribosome interaction unveil uORF-dependent regulation of translation initiation and antitumor and antiviral effects
Source: EMBO J. 2025 May 12;44(13):3853–71. doi: 10.1038/s44318-025-00449-6 (PMC12216609; doi:10.1038/s44318-025-00449-6)
Supplement: Supplementary file 6 — Source data Fig. 4 [file 44318_2025_449_MOESM6_ESM.zip › Figure 4/241024 Figure 4M.xlsx]

## Sheet: ورقة1
			date	22.2.24	22.2.24	22.2.24	22.2.24	03.03.24	03.03.24	03.03.24	03.03.24	12.3.24	12.3.24	12.3.24	12.3.24	13.3.24	13.3.24	13.3.24	13.3.24	22.08.24	04.09.24	11.09.24
				DMSO 1	DMSO 2	DMSO 3	DMSO 4	DMSO 5	DMSO 6	DMSO 7	DMSO 8	DMSO 9	DMSO 10	DMSO 11	DMSO 12	DMSO 13	DMSO 14	DMSO 15	DMSO 16
			reference	0.0635831	0.0442023		0.106176	0.0223223	0.018587	0.0145773	0.0113198	0.271309	0.296015	0.317887	0.244452	0.210233	0.155953	0.113191	0.0448663	1.53513	0.0341012	0.345569
			minus 46	0.0405653	0.0329138		0.0783979	0.00805676	0.00937172	0.0273891	0.0155523			0.144184	0.088767	0.0383548	0.0975476	0.0197978	0.0290967	0.752515	0.0267255	0.180889
			46 leaky	0.00616474	0.00505411	0.0122948	0.0127643	0.00188969	0.00258954	0.0016102	0.00300764	0.0441478	0.0345638	0.0287582	0.0290944	0.0997919	0.0702396	0.01035	0.00775872
			minus 95																	0.084128	0.123653	0.12766
		biological repeats
				DMSO 1	DMSO 2	DMSO 3	DMSO 4	DMSO 5	DMSO 6	DMSO 7	DMSO 8	DMSO 9	DMSO 10	DMSO 11
			reference	0.0538927	0.106176	0.0204547	0.0129485	0.283662	0.281169	0.183093	0.113191		0.0341012	0.345569
			minus 46	0.0367396	0.0783979	0.00871424	0.0214707		0.116476	0.0679512	0.0244472	0.752515	0.0267255	0.180889
			46 leaky	0.00560942	0.0125295	0.00223961	0.00230892	0.0393558	0.0289263	0.0850157	0.00905434
			minus 95									0.084128	0.123653	0.12766
		normalized to referece		DMSO 1	DMSO 2	DMSO 3	DMSO 4	DMSO 5	DMSO 6	DMSO 7	DMSO 8	DMSO 9	DMSO 10	DMSO 11
			reference	0.375753	0.740284	0.142615	0.0902804	1.97776	1.96038	1.27657	0.789197		0.237762	2.40939
			minus 46	0.256157	0.54661	0.0607578	0.149699		0.812096	0.473773	0.170452	5.24672	0.186337	1.2612
			46 leaky	0.0391103	0.0873591	0.0156151	0.0160984	0.274398	0.201681	0.59275	0.0631291
			minus 95	0	0	0						0.586561	0.862137	0.890079
				Average	SEM
			reference	1	0.376391
			minus 46	0.352792	0.134207
			46 leaky	0.161268	0.0987265
			minus 95	0.779593	0.167753
