# Supplementary material for: Inhibitors of eIF1A-ribosome interaction unveil uORF-dependent regulation of translation initiation and antitumor and antiviral effects
Source: EMBO J. 2025 May 12;44(13):3853–71. doi: 10.1038/s44318-025-00449-6 (PMC12216609; doi:10.1038/s44318-025-00449-6)
Supplement: Supplementary file 6 — Source data Fig. 4 [file 44318_2025_449_MOESM6_ESM.zip › Figure 4/241024 Figure 4N.xlsx]

## Sheet: ورقة1
Sumary																																			95nt from uORF to main ORF experiment summary
	normalized to DMSO		28.2.24	28.2.24	28.2.24	28.2.24	03.03.24	03.03.24	03.03.24	03.03.24		biological repeats						normalized to DMSO		12.3.24	12.3.24	12.3.24	12.3.24	13.3.24	13.3.24	13.3.24	13.3.24		biological rep							240822		ref	minus46	minus 95			ref	minus46	minus 95nt
			DMSO 1	DMSO 2	DMSO 3	DMSO 4	DMSO 5	DMSO 6	DMSO 7	DMSO 8			DMSO 1	DMSO 2	DMSO 3	DMSO 4				DMSO 1	DMSO 2	DMSO 3	DMSO 4	DMSO 5	DMSO 6	DMSO 7	DMSO 8			DMSO 1	DMSO 2	DMSO 3	DMSO 4				DMSO	1	1	1		DMSO	1	1	1			average
		refference	1.17981	0.82019		1	1.09131	0.908693	1.12578	0.874216		refference	1	1	1	1			refference	0.956452	1.04355	1.13059	0.869412	1.14823	0.85177	1.43228	0.567722		refference	1	1	1	1				1Ai-3638	0.716392	0.565997	0.603299		1Ai-4927	0.666477	0.666867	0.560696				DMSO
		-46	1.10413	0.895869		1	0.924551	1.07545	1.27565	0.724348		-46	1	1	1	1			-46			1.23789	0.762108	0.564447	1.43555	0.809817	1.19018		-46		1	1	1				1Ai-3638	0.787635	0.661614	0.587377		1Ai-4927	0.591026	0.749778	0.612324				1Ai-3638
		46 leaky	1.099	0.901003	0.981263	1.01874	0.843756	1.15624	0.697384	1.30262		46 leaky	1	1	1	1			46 leaky	1.12176	0.87824	0.994188	1.00581	1.17381	0.826195	1.14309	0.856906		46 leaky	1	1	1	1				1Ai-3638	0.765186	0.635676	0.556651		1Ai-4927	0.658226	0.63539	0.767058				1A-8214
																																																	1Ai-4927
			3638 1	3638 2	3638 3	3638 4	3638 5	3638 6	3638 7	3638 8			3638 1	3638 2	3638 3	3638 4				5175 1	5175 2	5175 3	5175 4	5175 5	5175 6	5175 7	5175 8			5175 1	5175 2	5175 3	5175 4																1Ai-5175
		refference	0.544846	0.652199	0.54814	0.719073	0.650145	0.588082	0.651748	0.515933		refference	0.598522	0.633607	0.619114	0.58384			refference	1.17831	0.593699	0.723769	0.699559	1.07774	0.757194	0.765969	0.936033		refference	0.886004	0.711664	0.917469	0.851001			240904		ref	minus46	minus 95nt			ref	minus46	minus 95nt				1A-4700
		-46	0.501264	0.736065	0.568353	0.827721	0.670605	0.649914	0.643379	0.550775		-46	0.618664	0.698037	0.660259	0.597077			-46	0.447999	0.461153	0.489619	0.641271	0.601719	0.625073	0.451636	0.943832		-46	0.454576	0.565445	0.613396	0.697734				DMSO	1	1	1		DMSO	1	1	1
		46 leaky	0.942846	0.861334	1.01097	0.628779	0.963734	0.763203	0.784522	0.567167		46 leaky	0.90209	0.819876	0.863468	0.675844			46 leaky	0.669831	0.722061	0.650992	0.728298	1.01483	0.935283	0.924491	1.08953		46 leaky	0.695946	0.689645	0.975059	1.00701				1Ai-3638	0.668714	0.567964	0.276314		1Ai-3638	0.624091	0.391863	0.421244			STD
																																					1A-8214	1.65955	1.05052	0.570939		1A-8214	1.46794	0.827882	0.805072
			8214 1	8214 2	8214 3	8214 4	8214 5	8214 6	8214 7	8214 8			8214 1	8214 2	8214 3	8214 4				4700 1	4700 2	4700 3	4700 4	4700 5	4700 6	4700 7	4700 8			4700 1	4700 2	4700 3	4700 4				1Ai-4927	1.04436	1.06486	0.571204		1Ai-4927	0.980741	0.563472	0.999226				DMSO
		refference	1.15639	0.83	1.77518	0.923644	0.800784	0.76741	0.79952	0.809001		refference	0.993197	1.34941	0.784097	0.804261			refference	1.03127	0.750592	1.02771	0.949997	0.502964	0.647625	0.984874	1.37057		refference	0.890931	0.988853	0.575295	1.17772																1Ai-3638
		-46	0.558652	0.600952	0.481488	0.612815	0.681308	0.506389	0.522549	0.544801		-46	0.579802	0.547151	0.593848	0.533675			-46	0.671275	0.711643	0.66893	0.818767	1.00668	0.47855	0.251354	0.821402		-46	0.691459	0.743848	0.742614	0.536378																1A-8214
		46 leaky	0.618496	0.609766	0.578691	0.857058	0.776832	0.674696	1.10539	1.16171		46 leaky	0.614131	0.717875	0.725764	1.13355			46 leaky	0.972991	1.00487	1.0553	1.1091	1.61827	0.699578	0.255393	1.23687		46 leaky	0.988929	1.0822	1.15892	0.746133																1Ai-4927
																				4927 1	4927 2	4927 3	4927 4	4927 5	4927 6	4927 7	4927 8			4927 1	4927 2	4927 3	4927 4			240911		ref	minus46	minus 95nt									1Ai-5175
		average	DMSO	3638	8214		SEM (biological repeats)	DMSO	3638	8214									refference	0.883239	0.663158	0.845413	1.02536	0.673045	0.976645				refference	0.773198	0.935386	0.824845					DMSO	1	1	1									1A-4700
		refference	1	0.608771	0.982742		refference	3.20494e-17	0.0155476	0.185235									-46		0.683424	0.679588	1.00308	0.394347	0.540465	0.58562	0.696329		-46	0.683424	0.841334	0.467406	0.640975				1Ai-3638	0.355338	0.377974	0.277784
		-46	1	0.643509	0.563619		-46	3.20494e-17	0.0316941	0.0197633									46 leaky	0.771421	0.855923	0.644131	0.735973	0.697025		0.327144	0.486258		46 leaky	0.813672	0.690052	0.697025	0.406701				1A-8214	1.15864	0.804279	1.04936
		46 leaky	1	0.81532	0.79783		46 leaky	0	0.0699065	0.162296																											1Ai-4927	0.507258	0.450034	0.364244
																			average	DMSO	5175	4700	4927	SEM (biological repeats)	DMSO	5175	4700	4927
		relative to DMSO					relative to reference												refference	1	0.841535	0.9082	0.742441	refference	0	0.0641607	0.178079	0.152023
		t.test	DMSO	3638	8214		t.test	DMSO	3638	8214									-46	1	0.582788	0.678575	0.654694	-46	0	0.0717502	0.069219	0.108684								240919		ref	minus46	minus 95nt			ref	minus46	minus 95nt
		refference		3.28257e-08	0.89948		refference												46 leaky	1	0.841915	0.994046	0.645411	46 leaky	0	0.122117	0.126782	0.122328									DMSO	1	1	1		DMSO	1	1	1
		-46		3.91803e-06	7.16441e-08		-46		0.213436	0.019032																											1Ai-5175	0.38102	0.189595	0.326364		1Ai-5175	0.372669	0.184963	0.388016
		46 leaky		0.00966684	0.128597		46 leaky		0.00651061	0.329168									relative to DMSO					relative to reference													1A-4700	0.825641	0.33679	1.12346		1A-4700	0.609393	0.370669	1.10595
																			t.test	DMSO	5175	4700	4927	t.test	DMSO	5175	4700	4927
																			refference		0.0129383	0.493448	0.0313431	refference
																			-46		0.000947478	0.00260891	0.0131856	-46		0.00447515	0.0700499	0.273865
																			46 leaky		0.116866	0.949206	0.00692128	46 leaky		0.498509	0.29936	0.267934
Data
	28.02.24															03.03.24															12.3.24
FF		DMSO 1	DMSO 2	3638 1	3638 2	3638 3	3638 4		DMSO 1	DMSO 2	8214 1	8214 2	8214 3	8214 4		RL	DMSO 1	DMSO 2	3638 1	3638 2	3638 3	3638 4		DMSO 1	DMSO 2	8214 1	8214 2	8214 3	8214 4		RL	DMSO 1	DMSO 2	5175 (5) 1	5175 (5) 2	5175 (5) 3	5175 (5) 4			DMSO 1	DMSO 2	4927 1	4927 2	4927 3	4927 4			DMSO 1	DMSO 2
	normal	764946	531782	353258	422862	355394	466222			462572	224447	181128	1.00615e+06	124404		normal	22880550	14439500	8696675	7994085	10555210	6210110		23407800	28819100	33692250	35311800	31017900	30486450		normal	5440750	5576420	3179030	936448	1871675	2171070		normal	4234765	5203705	2698265	3672405	2564675	2114125		normal	2653620	3536900
	46	488027	395975	221559	325342	251212	365854			477755	155455	152146	164466	153994		46	14296950	14922200	5887640	5678875	5579600	3306270		19662400	25121700	18635100	27363750	25984350	25933550		46			1615800	1493620	1428545	1330210		46	4371250	4579960		3499630	3263350	2694125		46	3243135	4248300
	46 leaky	74165.8	60804.2	63627.9	58127.1	68225.6	42433.1		63647.5	54836.8	25237.6	24995.1	24840.2	29891.9		46 leaky	29652200	19405400	34694100	29642700	17962400	12941700		29652200	19405400	34694100	29642700	17962400	15217500		46 leaky	5242210	4460935	1579160	1563900	2206080	1627290		46 leaky	6559005	3010090	3666420	2106990	3670395	3909185		46 leaky	3102500	4515765
RL																FF															FF
		DMSO 1	DMSO 2	3638 1	3638 2	3638 3	3638 4		DMSO 1	DMSO 2	8214 1	8214 2	8214 3	8214 4			DMSO 1	DMSO 2	3638 1	3638 2	3638 3	3638 4		DMSO 1	DMSO 2	8214 1	8214 2	8214 3	8214 4			DMSO 1	DMSO 2	5175 (5) 1	5175 (5) 2	5175 (5) 3	5175 (5) 4			DMSO 1	DMSO 2	4927 1	4927 2	4927 3	4927 4			DMSO 1	DMSO 2
	normal	12030650	14049950	3057090	3802420	3776560	3957450			4356660	1828025	2055325	5338210	1268535		normal	510748	425282	304278	275231	305028	241464		341222	326227	450613	452591	414190	411922		normal	1476125	1650705	1062565	157707	384266	430824		normal	1346175	1272055	670086	684755	609634	609500		normal	1368545	1191910
	46	21298200	21935000	5935920	8246150	6942325	7525440			6093975	3549430	3229370	4356985	3205300		46	184343	214430	133710	129584	128281	109817		538536	390699	191618	209132	204927	213236		46			153804	146349	148613	181245		46	630265	406550		278578	258312	314766		46	645854	497094
	46 leaky	21715500	22426350	7576440	6133075	6448345	3657785		5176790	4296105	3256685	3271565	3425890	2783605		46 leaky	43237.1	59250.1	49385.2	39109.2	40201.7	29063.7		47746.1	58364.5	61294.9	45484.9	45156.6	40205.2		46 leaky	231432	154187	41629.4	44441.8	56520.5	46642.7		46 leaky	188625	87576.9	81813.9	52166.3	68388	83222.6		46 leaky	145244	144662
ff/rl																ff/rl															ff/rl								ff/rl								ff/rl
		DMSO 1	DMSO 2	3638 1	3638 2	3638 3	3638 4		DMSO 1	DMSO 2	8214 1	8214 2	8214 3	8214 4			DMSO 1	DMSO 2	3638 1	3638 2	3638 3	3638 4		DMSO 1	DMSO 2	8214 1	8214 2	8214 3	8214 4			DMSO 1	DMSO 2	5175 (5) 1	5175 (5) 2	5175 (5) 3	5175 (5) 4			DMSO 1	DMSO 2	4927 1	4927 2	4927 3	4927 4			DMSO 1	DMSO 2
	normal	0.0635831	0.0442023	0.0293632	0.0351488	0.0295408	0.0387528			0.106176	0.122781	0.088126	0.188481	0.0980686		normal	0.0223223	0.018587	0.0132985	0.012029	0.0133313	0.0105532		0.0145773	0.0113198	0.0133744	0.012817	0.0133533	0.0135116		normal	0.271309	0.296015	0.334242	0.16841	0.205306	0.198438		normal	0.317887	0.244452	0.24834	0.18646	0.237704	0.288299		normal	0.515728	0.336993
	46	0.0405653	0.0329138	0.0184162	0.0270427	0.020881	0.0304101			0.0783979	0.0437972	0.0471134	0.0377477	0.0480434		46	0.00805676	0.00937172	0.00584381	0.0056635	0.00560655	0.00479958		0.0273891	0.0155523	0.0102826	0.00764265	0.00788655	0.00822238		46			0.0951878	0.0979828	0.104031	0.136253		46	0.144184	0.088767		0.0796023	0.0791555	0.116834		46	0.199145	0.11701
	46 leaky	0.00616474	0.00505411	0.00528882	0.00483158	0.00567098	0.00352709		0.0122948	0.0127643	0.00774948	0.00764009	0.00725074	0.0107386		46 leaky	0.00188969	0.00258954	0.00215839	0.00170928	0.00175703	0.00127023		0.0016102	0.00300764	0.00176672	0.00153444	0.00251395	0.00264204		46 leaky	0.0441478	0.0345638	0.0263617	0.0284173	0.0256203	0.0286628		46 leaky	0.0287582	0.0290944	0.0223144	0.0247587	0.0186323	0.021289		46 leaky	0.0468153	0.0320349
normalized to DMSO																normalized to DMSO
																															normalized to DMSO
		DMSO 1	DMSO 2	3638 1	3638 2	3638 3	3638 4		DMSO 1	DMSO 2	8214 1	8214 2	8214 3	8214 4			DMSO 1	DMSO 2	3638 1	3638 2	3638 3	3638 4		DMSO 1	DMSO 2	8214 1	8214 2	8214 3	8214 4			DMSO 1	DMSO 2	5175 (5) 1	5175 (5) 2	5175 (5) 3	5175 (5) 4			DMSO 1	DMSO 2	4927 1	4927 2	4927 3	4927 4			DMSO 1	DMSO 2
	normal	1.17981	0.82019	0.544846	0.652199	0.54814	0.719073			1	1.15639	0.83	1.77518	0.923644		normal	1.09131	0.908693	0.650145	0.588082	0.651748	0.515933		1.12578	0.874216	0.800784	0.76741	0.79952	0.809001		normal	0.956452	1.04355	1.17831	0.593699	0.723769	0.699559		normal	1.13059	0.869412	0.883239	0.663158	0.845413	1.02536		normal	1.20961	0.790395
	46	1.10413	0.895869	0.501264	0.736065	0.568353	0.827721			1	0.558652	0.600952	0.481488	0.612815		46	0.924551	1.07545	0.670605	0.649914	0.643379	0.550775		1.27565	0.724348	0.681308	0.506389	0.522549	0.544801		46			0.447999	0.461153	0.489619	0.641271		46	1.23789	0.762108		0.683424	0.679588	1.00308		46	1.25979	0.740207
	46 leaky	1.099	0.901003	0.942846	0.861334	1.01097	0.628779		0.981263	1.01874	0.618496	0.609766	0.578691	0.857058		46 leaky	0.843756	1.15624	0.963734	0.763203	0.784522	0.567167		0.697384	1.30262	0.776832	0.674696	1.10539	1.16171		46 leaky	1.12176	0.87824	0.669831	0.722061	0.650992	0.728298		46 leaky	0.994188	1.00581	0.771421	0.855923	0.644131	0.735973		46 leaky	1.18745	0.812551
									normalize to DMSO												normalize to DMSO																					normalize to DMSO
									AVE	DMSO	3638	8214									AVE	DMSO	3638	8214																			DMSO	5175	4927	4700
									refference	1	0.616065	1.1713									refference	1	0.601477	1.02437																		refference	1	0.798834	0.854292	0.939892
									46	1	0.658351	0.563477									46	1	0.628668	0.396287																		46	1	0.51001	0.788698	0.717654
									46 leaky	1	0.860983	0.666003									46 leaky	1	0.769656	0.839514																		46 leaky	1	0.692796	0.751862	1.03556
									SEM	DMSO	3638	8214									SEM	DMSO	3638	8214																			DMSO	5175	4927	4700
									refference	0.17981	0.0600033	0.300753									refference	0.0897377	0.0454478	0.0129641																		refference	0.0435484	0.183291	0.105446	0.0930935
									46	0.104131	0.106067	0.0420001									46	0.165001	0.037625	0.0565196																		46	18.3713	0.0630839	0.131289	0.0496404
									46 leaky	0.0989968	0.117698	0.0908708									46 leaky	0.196629	0.114696	0.169848																		46 leaky	0.12176	0.0270549	0.0620075	0.0421393
[truncated: 116 more columns]
