# Supplementary material for: Inhibitors of eIF1A-ribosome interaction unveil uORF-dependent regulation of translation initiation and antitumor and antiviral effects
Source: EMBO J. 2025 May 12;44(13):3853–71. doi: 10.1038/s44318-025-00449-6 (PMC12216609; doi:10.1038/s44318-025-00449-6)
Supplement: Supplementary file 7 — Source data Fig. 5 [file 44318_2025_449_MOESM7_ESM.zip]

Archive with 3 entries (3 files):
- Figure 5/240828 Figure 5B.xlsx
- Figure 5/240828 Figure 5C.xlsx
- Figure 5/240828 Figure 5D.xlsx
