# Supplementary material for: Inhibitors of eIF1A-ribosome interaction unveil uORF-dependent regulation of translation initiation and antitumor and antiviral effects
Source: EMBO J. 2025 May 12;44(13):3853–71. doi: 10.1038/s44318-025-00449-6 (PMC12216609; doi:10.1038/s44318-025-00449-6)
Supplement: Supplementary file 7 — Source data Fig. 5 [file 44318_2025_449_MOESM7_ESM.zip › Figure 5/240828 Figure 5B.xlsx]

## Sheet: ورقة1
Viability summary
	Conc. (uM)	3638	8214
	20	486.25	24026
	10	37413	46083
	5	66528	66246.8
	2.5	74976	79568.5
	1	91453.2	87182
	0.5	92413.5	82379.5
	1	93625	85137.8
	0	83471.1	83471.1
normalized to 0 conc.
	Conc. (uM)	3638	8214
	20	0.00582537	0.287836
	10	0.448215	0.552083
	5	0.797018	0.793649
	2.5	0.898227	0.953246
	1	1.09563	1.04446
	0.5	1.10713	0.986922
	1	1.12165	1.01997
	0	1	1
