# Supplementary material for: Inhibitors of eIF1A-ribosome interaction unveil uORF-dependent regulation of translation initiation and antitumor and antiviral effects
Source: EMBO J. 2025 May 12;44(13):3853–71. doi: 10.1038/s44318-025-00449-6 (PMC12216609; doi:10.1038/s44318-025-00449-6)
Supplement: Supplementary file 7 — Source data Fig. 5 [file 44318_2025_449_MOESM7_ESM.zip › Figure 5/240828 Figure 5C.xlsx]

## Sheet: Weight
Toxicity experiment weights (g)
	Animal ID	Groups	Weight (g)	Weight (g)	Weight (g)	Weight (g)	Weight (g)	Weight (g)	Euthanized Notes
	1	1Ai-3638 - 2	19.5	19	19.3	19.4	19.5	19.8
	2		17.5	18.3	17.5	17.5	17.4	17.4
	3		18.3	18.3	18.5	18.5	18.8	19.1
	4	1Ai-3638 - 4	18.5	18	18.4	18.6	18.6	18.7	Enlarged heart
	5		16.5	17	17	16.3	17.2	16.9
	6		18.5	18.4	18.5	18.6	18.6	18.6
	7	1Ai-3638 - 8	18.3	18.7	18.7	19.1	19	18.9
	8		19.3	18.3	18	18.8	18.1	18.4
	9		18.5	18.5	18.7	19.4	18.9	19.5
	10	1Ai-8214 - 2	19.3	19.5	20	20	19.6	20.3
	11		18.5	18.4	18.5	18.7	18.6	18.5	1/4 dark spleen
	12		18.3	20.3	20	20.3	20.3	19.9	1/2 of Spleen dark red
	13	1Ai-8214 - 4	20.3	19.5	20.4	21.5	21.5	21.4
	14		17.5	18.4	18.5	18.5	18.8	19.1
	15		18	19	19.4	19.5	19.9	195	1/4 Spleen dark red
	16	1Ai-8214 - 8	18.5	19.3	19	19.5	19.8	19.7
	17		19	19.4	18.5	19.3	19.1	18.8
	18		17	17.5	18	18.3	18.4	18.1	1/2 Spleen dark red
	19	DMSO	17	18.3	18	18.4	18.9	18.6
	20		18.3	18.5	18	17.7	17.9	17.5
	21		18.5	19.5	19	19.7	19.2	19.4
