# Supplementary material for: Inhibitors of eIF1A-ribosome interaction unveil uORF-dependent regulation of translation initiation and antitumor and antiviral effects
Source: EMBO J. 2025 May 12;44(13):3853–71. doi: 10.1038/s44318-025-00449-6 (PMC12216609; doi:10.1038/s44318-025-00449-6)
Supplement: Supplementary file 7 — Source data Fig. 5 [file 44318_2025_449_MOESM7_ESM.zip › Figure 5/240828 Figure 5D.xlsx]

## Sheet: ورقة1
Groups			data:					calculations:
DMSO	10		Animal ID	Weight of tumor	Notes			DMSO				1A-3638				1Ai-8214
1Ai-3638	10		25	0.2795	Is also WT			25	0.2795	Is also WT		26	0.2257			27	0.0108
1Ai-8214	10		26	0.2257				30	0.82	Bloody		29	0.0264	E out of ovary		28	0.0471
			27	0.0108				32	0.843			36	0.562			31	0.33
			28	0.0471				34	0.739	Bloody		38	0.006	Also tumor in intestine		35	0.56
			29	0.0264	E out of ovary			37	0.776			42	0.5508			41	0.553
			30	0.82	Bloody			40	0.61			44	0.6521			45	0.511
			31	0.33				46	0.1968			47	0.1855			48	0.135
			32	0.843				49	0.4098			51	0.085			50	0.1081
			33	1.501	removed as outlier			52	0.669			54	0.0594			53	0.698
			34	0.739	Bloody
			35	0.56
			36	0.562					DMSO	1A-3638	1Ai-8214
			37	0.776				average	0.593678	0.261433	0.328111
			38	0.006	Also tumor in intestine			std	0.240758	0.256459	0.2598
			39		Exclude,liver tumor			t.test	1	0.00599081	0.0194644
			40	0.61
			41	0.553
			42	0.5508
			43		Empty
			44	0.6521
			45	0.511
			46	0.1968
			47	0.1855
			48	0.135
			49	0.4098
			50	0.1081
			51	0.085
			52	0.669
			53	0.698
			54	0.0594
