# Supplementary material for: Inhibitors of eIF1A-ribosome interaction unveil uORF-dependent regulation of translation initiation and antitumor and antiviral effects
Source: EMBO J. 2025 May 12;44(13):3853–71. doi: 10.1038/s44318-025-00449-6 (PMC12216609; doi:10.1038/s44318-025-00449-6)
Supplement: Supplementary file 8 — Source data Fig. 6 [file 44318_2025_449_MOESM8_ESM.zip]

Archive with 7 entries (7 files):
- Figure 6/240828 Figure 6A.xlsx
- Figure 6/240828 Figure 6B.xlsx
- Figure 6/240828 Figure 6C.xlsx
- Figure 6/240828 Figure 6D.xlsx
- Figure 6/240828 Figure 6F.xlsx
- Figure 6/240828 Figure 6G.xlsx
- Figure 6/240828 Figure 6H.xlsx
