# Supplementary material for: Inhibitors of eIF1A-ribosome interaction unveil uORF-dependent regulation of translation initiation and antitumor and antiviral effects
Source: EMBO J. 2025 May 12;44(13):3853–71. doi: 10.1038/s44318-025-00449-6 (PMC12216609; doi:10.1038/s44318-025-00449-6)
Supplement: Supplementary file 8 — Source data Fig. 6 [file 44318_2025_449_MOESM8_ESM.zip › Figure 6/240828 Figure 6A.xlsx]

## Sheet: ورقة1
Summary															Data:	#	name	Well #
	averages of 3 repeats															1	1Ai-4860	A1	rep 3														rep 2													rep 1
		A1	A2	A3	A4	A5	A6	A7	A8	A9	A10					2	1Ai-4700	A2		A1	A2	A3	A4	A5	A6	A7	A8	A9	A10					A1	A2	A3	A4	A5	A6	A7	A8	A9	A10				A1	A2	A3
		1Ai-4860	1Ai-4700	1Ai-1524	1Ai-1861	1Ai-6464	1Ai-5175	1Ai-3564	1Ai-3044	1Ai-7688	1Ai-6248	cov-2				3	1Ai-1524	A3		1Ai-4860	1Ai-4700	1Ai-1524	1Ai-1861	1Ai-6464	1Ai-5175	1Ai-3564	1Ai-3044	1Ai-7688	1Ai-6248	cov-2	Remdesivir			1Ai-4860	1Ai-4700	1Ai-1524	1Ai-1861	1Ai-6464	1Ai-5175	1Ai-3564	1Ai-3044	1Ai-7688	1Ai-6248	cov-2	Remdesivir		1Ai-4860	1Ai-4700	1Ai-1524
	High Con.	48.06	43.87	62.51	53.7667	59.1633	25.39	39.99	27.4	65.9467	31.9933	23.7467				4	1Ai-1861	A4	High Con.	44.18	29.2	43.85	42.85	37.08	15.56	28.98	23.21	33.31	20.89	28.87	96.86		High Con.	74.36	64.16	105.18	72.49	96.12	58.64	69.47	30.01	94.25	44.69	82.17	137.71		25.64	38.25	38.5
		53.0633	56.4567	37.0667	52.8667	53.7933	43.9033	48.71	36.5	51.21	39.9767	70.27				5	1Ai-6464	A5		44.84	35.08	25.54	33.75	39.08	14.78	43.51	26.21	35.53	29.76	23.55				74.05	75.72	48.44	66.66	64.37	99.14	46.88	43.76	70.72	62.6	70.93			40.3	58.57	37.22
		50.9767	56.9033	52.05	48.2767	57.7933	38.7	55.3867	41.52	56.4233	44.56	28.1167				6	1Ai-5175	A6		37.97	38.63	33.97	38.19	39.3	21.77	42.18	30.87	41.41	30.54	18.82				70.41	75.82	67.6	58.75	64.06	82.07	63.22	56.35	75.72	63.74	57.71			44.55	56.26	54.58
		41.3333	50.3467	61.29	77	65.7633	64.5767	73.2067	65.6333	54.65	44.6133					7	1Ai-3564	A7		29.65	28.32	55.83	55.27	48.28	37.41	41.74	29.32	31.31	28.98					59.58	74.57	63.64	93.62	64.58	102.89	105.8	96.02	76.13	71.76				34.77	48.15	64.4
		67.4367	67.1733	65.9767	65.3567	76.7267	77.11	79.64	47.2133	44.4667	46.5633					8	1Ai-3044	A8		43.96	41.63	40.74	45.07	50.17	74.57	72.24	56.38	30.76	35.53					98.62	93.21	89.36	70.82	102.4	115.17	87.27	49.59	71.34	69.26				59.73	66.68	67.83
		62.68	49.26	54.2733	59.3467	58.47	65.4433	65.6533	58.36	47.34	49.4833					9	1Ai-7688	A9		44.73	38.41	39.63	38.97	39.3	41.85	39.96	35.86	38.97	30.87					88.21	66.24	82.69	72.39	77.28	89.88	89.04	99.56	64.68	76.76				55.1	43.13	40.5
		58.2867	57.1833	62.99	59.47	54.0533	60.78	62.7933	52.4133	65.8067	50.5267					10	1Ai-6248	A10		38.74	40.63	37.3	45.07	36.08	33.53	39.63	27.76	40.07	31.2					84.88	75.82	94.77	98.31	84.88	108.51	105.49	86.86	123.61	83.42				51.24	55.1	56.9
	Low Con.	56.8367	72.2967	74.9267	60.97	54.4633	60.9533	62.94	50.7833	47.08	34.05					11	1Ai-9025	A11	Low Con.	27.54	28.65	33.2	38.63	33.2	31.42	35.19	36.08	26.88	28.76				Low Con.	99.45	149.74	153.59	103.72	90.92	109.34	117.57	86.13	81.13	55.21				43.52	38.5	37.99
											average:	40.7111				12	1Ai-3638	A12											average:	23.7467													average:	70.27
																13	1Ai-2383	B1
																14	1Ai-9008	B2
		A11	A12	B1	B2	B3	B4	B5	B6	B7	B8					15	1Ai-4927	B3	rep 3														rep 2													rep 1
		1Ai-9025	1Ai-3638	1Ai-2383	1Ai-9008	1Ai-4927	1Ai-5662	1Ai-5730	1Ai-5576	1Ai-5677	D10	COV-2				16	1Ai-5662	B4		A11	A12	B1	B2	B3	B4	B5	B6	B7	B8					A11	A12	B1	B2	B3	B4	B5	B6	B7	B8				A11	A12	B1
	High Con.	41.16	38.6067	41.7333	54.3267	50.8767	26.8467	68.4933	32.3933	39.0533	30.0833	17.9633				17	1Ai-5730	B5		1Ai-9025	1Ai-3638	1Ai-2383	1Ai-9008	1Ai-4927	1Ai-5662	1Ai-5730	1Ai-5576	1Ai-5677	D10	cov-2	Remdesivir			1Ai-9025	1Ai-3638	1Ai-2383	1Ai-9008	1Ai-4927	1Ai-5662	1Ai-5730	1Ai-5576	1Ai-5677	D10	cov-2	Remdesivir		1Ai-9025	1Ai-3638	1Ai-2383
		62.5	66.7733	72.7633	83.1467	78.3333	58.0033	101.76	50.2167	51.2667	43.38	59.69				18	1Ai-5576	B6	High Con.	45.52	35.84	34.81	42.54	52.59	16.01	59.76	27.08	21.22	18.89	18.99	103.64		High Con.	41.66	37.67	65.92	78.51	82.71	41.56	87.83	49.95	34.29	34.5	72.58	102.99		36.3	42.31	24.47
		62.5833	50.1367	76.39	74.6167	114.047	64.4567	71.96	51.4667	49.6833	47.9133	30.98				19	1Ai-5677	B7		41.42	32.76	52.59	56.69	60.13	30.81	68.609	25.6	28.39	19.45	15.63				55.89	58.96	68.18	87.35	113.22	56.2	99.91	46.88	48.93	42.28	64.59			90.19	108.6	97.52
		55.1233	55.7433	54.2767	76.66	97.1733	87.1267	85.87	72.0667	47.9033	40.13					20	D10	B8		31.55	29.78	33.88	51.01	36.02	38.54	52.87	31.74	20.29	23.36	19.27				53.43	61.42	104.72	86.4	184.37	76.47	86.71	61.01	48.52	40.33	41.9			102.77	59.21	90.57
		56.91	62.5667	84.2467	95.8767	107.8	95.7367	93.36	72.0833	52.4133	48.66									32.39	33.88	45.24	62.37	56.69	50.64	53.71	42.91	23.08	21.5					48.42	66.44	55.38	98.07	138.82	129.19	127.04	100.94	63.67	34.8				84.56	66.91	62.21
		63.671	65.6033	68.9633	49.4133	78.7433	62.8433	66.9733	67.0847	64.0967	64.12									33.6	30.9	49.99	71.77	79.96	49.99	61.72	42.35	31.1	23.36					50.88	59.47	89.27	96.94	95.41	125.81	128.17	103.8	58.86	59.47				86.25	97.33	113.48
		44.2	52.516	53.91	54.3073	76.0867	54.4633	64.5183	51.6333	64.3067	55.51									34.53	29.41	36.58	46.91	58.08	44.96	43.19	36.6	22.06	27.64					69.103	74.01	69.41	10.95	72.37	66.33	80.87	73.714	73.09	93.87				87.38	93.39	100.9
	Low Con.	48.45	40.25	38.31	53.2467	59.3333	64.1853	48.96	47.19	48.1033	47.92									35.18	27.92	31.46	37.702	46.73	28.39	25.97	21.13	28.02	33.42					47.6	62.34	61.11	60.19	83.64	70.53	95.2	61.42	81.28	56.81				49.82	67.288	69.16
											average:	36.2111							Low Con.	28.67	24.66	20.75	28.2	35	27.83	23.92	29.23	31.27	27.08				Low Con.	90.9	70.12	75.34	78.15	84.35	107.39	93.98	85.99	75.24	67.05				25.78	25.97	18.84
																													average:	17.9633													average:	59.69
[truncated: 8 more columns]
