# Supplementary material for: Inhibitors of eIF1A-ribosome interaction unveil uORF-dependent regulation of translation initiation and antitumor and antiviral effects
Source: EMBO J. 2025 May 12;44(13):3853–71. doi: 10.1038/s44318-025-00449-6 (PMC12216609; doi:10.1038/s44318-025-00449-6)
Supplement: Supplementary file 8 — Source data Fig. 6 [file 44318_2025_449_MOESM8_ESM.zip › Figure 6/240828 Figure 6B.xlsx]

## Sheet: ورقة1
		(%) Cell viability
		MOI	1Ai-9008	1Ai-4927	1Ai-5730	Control
		0.01	37.41	77.9	36.33	13.33
		0.01	31.58	76.28	30.82	25.86
		0.1	20.02	31.58	10.2	8.95
		0.1	17.65	27.26	19.48	11.72
		0.5	3.2	21.1	30.39	5.67
		0.5	7.07	22.72	17.22	8.49
	averages:
		MOI	1Ai-9008	1Ai-4927	1Ai-5730	Control
		0.01	34.495	77.09	33.575	19.595
		0.1	18.835	29.42	14.84	10.335
		0.5	5.135	21.91	23.805	7.08
	ranges
		MOI	1Ai-9008	1Ai-4927	1Ai-5730	Control
		0.01	2.915	0.81	2.755	6.265
		0.1	1.185	2.16	4.64	1.385
		0.5	1.935	0.81	6.585	1.41
Fold change:
* relative to control		MOI	1Ai-9008	1Ai-4927	1Ai-5730
		0.01	1.7604	3.93417	1.71345
		0.1	1.82245	2.84664	1.4359
		0.5	0.725282	3.09463	3.36229
			1Ai-9008	1Ai-4927	1Ai-5730
	ranges:	0.01	5.83	1.62	5.51
		0.1	2.37	4.32	-9.28
		0.5	-3.87	-1.62	13.17
