# Supplementary material for: Inhibitors of eIF1A-ribosome interaction unveil uORF-dependent regulation of translation initiation and antitumor and antiviral effects
Source: EMBO J. 2025 May 12;44(13):3853–71. doi: 10.1038/s44318-025-00449-6 (PMC12216609; doi:10.1038/s44318-025-00449-6)
Supplement: Supplementary file 8 — Source data Fig. 6 [file 44318_2025_449_MOESM8_ESM.zip › Figure 6/240828 Figure 6C.xlsx]

## Sheet: ورقة1
	q-PCR:
		DMSO	1Ai-4927
	Ct	16.4	19
