# Supplementary material for: Inhibitors of eIF1A-ribosome interaction unveil uORF-dependent regulation of translation initiation and antitumor and antiviral effects
Source: EMBO J. 2025 May 12;44(13):3853–71. doi: 10.1038/s44318-025-00449-6 (PMC12216609; doi:10.1038/s44318-025-00449-6)
Supplement: Supplementary file 8 — Source data Fig. 6 [file 44318_2025_449_MOESM8_ESM.zip › Figure 6/240828 Figure 6D.xlsx]

## Sheet: Data
rep 1	1	2	3	4	5	6			rep 2	1	2	3	4	5	6			rep1	1	2	3	4	5	6			rep 2	1	2	3	4	5	6				1	2	3	4	5	6				1	2	3	4
A	3658	4410	3853	3816	4827	2523	gfp		A	2488	2658	2609	2366	2593	1694	gfp		A	2918	2078	1604	2600	2743	2179	gfp		A				2374	2285	2008	gfp		A	1970	2793	2441	1730	1956	2122	GFP		A	276	332	251	382
B	4440	4116	4437	4607	5057	2449			B	2732	2905	2773	2644	2894	1662			B	3253	2095	1627	3114	2689	2230			B				2601	2537	1904			B	2400	2497	2558	1543	1858	2086			B	383	323	371	343
C	1766	1624	1812	1855	2363	1392	nsp1		C	1014	947	1054	1063	1524	761	nsp1		C	1256	892	899	1186	1161	953	nsp1		C				907	1057	802	nsp1		C	1406	1638	934	932	827	1426	NSP1		C	174	165	172	180
D	1982	2025	1857	1889	2039	1260			D	1135	1171	1067	1080	1198	679			D	1226	1006	949	1235	1166	904			D				1007	1054	765			D	921	1221	1159	783	856	940			D	166	169	201	183
	dmso	4860	5751	6248	9008	4927				dmso	4860	5751	6248	9008	4927				dmso	3044	5677	5576	4700	1869							dmso	4700	1869				dmso	4700	2383	5730	7688	6464				dmso	3638	1861	3564
gfp	4049	4263	4145	4211.5	4942	2486				2610	2781.5	2691	2505	2743.5	1678				3085.5	2086.5	1615.5	2857	2716	2204.5							2487.5	2411	1956			GFP	2185	2645	2499.5	1636.5	1907	2104			GFP	329.5	327.5	311	362.5
nsp1	1874	1824.5	1834.5	1872	2201	1326				1074.5	1059	1060.5	1071.5	1361	720				1241	949	924	1210.5	1163.5	928.5							957	1055.5	783.5			NSP1	1163.5	1429.5	1046.5	857.5	841.5	1183			NSP1	170	167	186.5	181.5
ratio	0.46283	0.427985	0.442581	0.444497	0.445366	0.533387				0.411686	0.38073	0.394091	0.427745	0.496082	0.429082				0.402204	0.454829	0.571959	0.423696	0.428387	0.421184							0.384724	0.437785	0.400562				0.532494	0.540454	0.418684	0.523984	0.441269	0.562262				0.515933	0.509924	0.599678	0.50069
summary:
	names	rep 1	rep 2	rep 3	rep 4	rep 5	rep 6	avg	range
	No NSP1	1	1	1	1	1	1	1	0
	DMSO	0.411686	0.515933	0.532494	0.402204	0.384724	0.46283	0.451645	0.147771
	4860	0.427985	0.38073					0.404357	0.0472552
	5751	0.442581	0.394091					0.418336	0.04849
	6248	0.444497	0.427745					0.436121	0.0167527
	9008	0.445366	0.496082					0.470724	0.0507154
	4927	0.533387	0.429082					0.481235	0.104305
	4700	0.428387	0.437785					0.433086	0.00939782
	1869	0.421184	0.400562					0.410873	0.0206216
	5730	0.523984	0.497394					0.510689	0.02659
	7688	0.441269						0.441269
	6464	0.562262						0.562262
	3638	0.509924						0.509924
	1861	0.599678						0.599678
	3564	0.50069						0.50069
	5662	0.408371						0.408371
	3044	0.454829						0.454829
	5677	0.571959						0.571959
	5576	0.423696						0.423696
	2383	0.418684						0.418684
[truncated: 3 more columns]
