# Supplementary material for: Inhibitors of eIF1A-ribosome interaction unveil uORF-dependent regulation of translation initiation and antitumor and antiviral effects
Source: EMBO J. 2025 May 12;44(13):3853–71. doi: 10.1038/s44318-025-00449-6 (PMC12216609; doi:10.1038/s44318-025-00449-6)
Supplement: Supplementary file 8 — Source data Fig. 6 [file 44318_2025_449_MOESM8_ESM.zip › Figure 6/240828 Figure 6H.xlsx]

## Sheet: ورقة1
	plate 1-2											DMSO average 4 repeats:			55649575	ATG
	DMSO	4927 (0.5)	4927 (1)	4928 (2.5)	4927 (5)	4927 (10)									6.17367e+07	CTG
	RL - ATG
Rep1	47634900	49370650	51276700	52956150	41987850	45245050		normalized to DMSO:
	41688550	52841300	39028750	45896850	37688600	40120150		AUG
Rep2	63848850	50364500	53171750	38551350	39966900	40328900			DMSO	4927 (0.5)	4927 (1)	4928 (2.5)	4927 (5)	4927 (10)		DMSO	4927 (0.5)	4927 (1)	4928 (2.5)	4927 (5)	4927 (10)
	69426000	52662000	43549200	46435350	43502400	36090000		Rep1	1	1.14429	1.01099	1.10669	0.891999	0.955686	Average(%)	100	95.2867	104.691	98.485	111.84	90.5608
	FF - CTG							Rep2	1	1.15341	1.08282	0.951449	0.934461	0.85553	std	0	12.1427	2.53934	9.03213	12.0151	3.54106
Rep1	56405100	43881450	41266050	37442400	31222050	24318850		Rep3	1	0.864719		0.743117	1.27914		Conc. (uM)	0	0.5	1	2.5	5	10
	76641400	63117900	57596750	48610250	42030400	21075150		Rep4	1	0.64905		1.13815	1.36802
Rep2	72653500	64967250	58230450	48229250	34599100	26704850		CUG	DMSO	4927 (0.5)	4927 (1)	4928 (2.5)	4927 (5)	4927 (10)		DMSO	4927 (0.5)	4927 (1)	4928 (2.5)	4927 (5)	4927 (10)
	67209200	54076600	42754550	40094800	30821300	19743300		Rep1	1.07753	0.866578	0.800681	0.696933	0.593265	0.367642	Average(%)	100	87.8842	74.1111	64.6384	51.4478	35.5498
								Rep2	1.13274	0.964125	0.817868	0.715328	0.529834	0.376179	std	6.19906	2.90497	5.38081	4.18713	3.03629	1.11596
								Rep3	0.881118	0.846639	0.583474	0.644042	0.457706	0.352879	Conc. (uM)	0	0.5	1	2.5	5	10
	plate 3-4							Rep4	0.908615	0.838027	0.76242	0.529233	0.477107	0.325292
	DMSO	4927 (0.5)	4927 (1)	4928 (2.5)	4927 (5)	4927 (10)
	RL - ATG
Rep3	47351100	26394700		42303900	49235600
	40581400	19050500		37387000	46550100
Rep4	35485100	41026000		40551000	55348000
	34532900	35010900		24793100	57130100
	FF - CTG
Rep3	56853250	46997550	35528900	34775550	24934250	20210300
	51941400	57539800	36514650	44746550	31580250	23360850
Rep4	71266150	57493550	43645400	34037800	29249450	20235700
	40923650	45980450	50493250	31308350	29660600	19929250
